# Supplementary material for: Do payments for forest ecosystem services generate double dividends? An integrated impact assessment of Vietnam’s PES program
Source: PLoS One. 2018 Aug 1;13(8):e0200881. doi: 10.1371/journal.pone.0200881 (PMC6070196; doi:10.1371/journal.pone.0200881)
Supplement: S1 File — (XLSX) [file pone.0200881.s004.xlsx]

## Sheet: Data set
Id.	Commune	Location	Ethnicity	Age	Sex	Edulevel	Origin	Total members	Working members	Dependent members	PES par (Y/N)	Year gap	current agri area (2014, ha)	current AGRI income (2014)	current AGRI costs (2014)	Pre PES AGRI income (Mil. Per year)	PrePES agri in 2014 value	Change agri income	agrichangeperha	pre PES forest income	PrePES forest income in 2014 value	current forest income (2014)	Changeinforest	Net agri income 2014	curent hired labour income (2014)	pre PES total income	PrePES income in 2014 value	Current total income (2014)	Current income per capita (2014)	Change in income (gross)	higherincome	Pre PES hired labour income	PrePEShiredlabur2014value	# Forest visit per month	distance (km)	Forest visits in time	Opportunity labor cost per year	Total PES cost 2014	Net PES revenue 2014	PrePES agri labor	Current agri labour (2014)	Higher living standard	PrePESagrihare	PrePEShiredlabourshare	agrishare (2014)	hired labourshare (2014)	Income vs expense	Change in agri share	Change in hired labour share
1	To dan pho 3	0	1	40	1	6	1	4	2	2	1	3	0.5	40	14.1815	40	48.472	-8.472	-16.944	0	0	13.1	13.1	25.8185	16.8	52	63.0136	69.9	17.475	6.8864	1	12	14.5416	6	15	6	5.4	5.544	7.556	2	2	1	0.769231	0.230769	0.572246	0.240343	0	-0.196985	0.00957412
2	Ma Rang	0	0	42	1	0	1	4	2	2	1	3	0.2	80	55.8	20	24.236	55.764	278.82	0	0	13.38	13.38	24.2	0	20	24.236	93.38	23.345	69.144	1	0	0	4	3	4	3.6	2.4	10.98	2	2	1	1	0	0.856714	0	0	-0.143286	0
3	Ma Rang	0	0	27	1	9	1	3	2	1	1	5	0.16	15	26.225	0	0	15	93.75	0	0	13.38	13.38	-11.225	8.4	32	50.208	36.78	12.26	-13.428	1	32	50.208	4	3	4	3.6	1.44	11.94	2	2	1	0	1	0.40783	0.228385	0	0.40783	-0.771615
4	Ma Rang	0	0	56	1	9	1	5	4	1	1	5	0.8	107.5	63.85	22	34.518	72.982	91.2275	4.5	7.0605	13.38	6.3195	43.65	0	26.5	41.5785	129.28	25.856	87.7015	1	0	0	4	3	4	3.6	1.44	11.94	2	2	1	0.830189	0	0.831528	0	0	0.00133979	0
5	LamTuyen	1	1	52	1	9	1	3	2	1	1	1	0.3	18	16.44	20	20.818	-2.818	-9.39333	0	0	13.41	13.41	1.56	16.8	70.4	73.2794	84.21	28.07	10.9306	1	14.4	14.989	4	50	2	3.6	6.378	7.032	2	2	1	0.284091	0.204545	0.213751	0.199501	0	-0.0703396	-0.00504421
6	LamTuyen	1	1	53	1	10	1	6	4	2	1	5	0.21	12	3	10	15.69	-3.69	-17.5714	0	0	13.41	13.41	9	12.6	20.35	31.9291	38.01	6.335	6.08085	1	6.75	10.5907	6	40	3	5.4	6.696	6.714	1	1	0	0.4914	0.331695	0.315706	0.331492	0	-0.175694	-0.000203619
7	To dan pho 3	0	1	22	1	11	1	5	3	2	1	1	2	80	34.3	100	104.09	-24.09	-12.045	0	0	13.1	13.1	45.7	0	100	104.09	93.1	18.62	-10.99	0	0	0	6	15	6	5.4	1.44	11.66	3	3	1	1	0	0.859291	0	0	-0.140709	0
8	To dan pho 3	0	1	48	1	12	1	4	2	2	1	5	0.6	80	26.18	65	101.985	-21.985	-36.6417	0	0	13.1	13.1	53.82	16.8	74	116.106	109.9	27.475	-6.206	1	9	14.121	6	15	6	5.4	3.6	9.5	2	2	1	0.878378	0.121622	0.727934	0.152866	0	-0.150444	0.0312446
9	To dan pho 3	0	1	24	1	8	1	3	3	0	1	1	2	80	36.15	80	83.272	-3.272	-1.636	0	0	13.1	13.1	43.85	12.6	90.8	94.5137	105.7	35.2333	11.1863	1	10.8	11.2417	6	15	6	5.4	2.16	10.94	3	3	1	0.881057	0.118943	0.756859	0.119205	0	-0.124198	0.000262567
10	LamTuyen	1	1	62	1	11	1	5	5	0	1	5	0.4	40	16.64	30	47.07	-7.07	-17.675	4.5	7.0605	13.41	6.3495	23.36	56	64.5	101.2	109.41	21.882	8.2095	1	30	47.07	4	35	3	3.6	6.15	7.26	4	4	1	0.465116	0.465116	0.365597	0.511836	0	-0.099519	0.0467199
11	Ma Rang	0	0	24	1	9	1	8	6	2	1	2	0.5	85	41.3875	5	5.548	79.452	158.904	0	0	13.38	13.38	43.6125	5.04	13.64	15.1349	103.42	12.9275	88.2851	1	8.64	9.58694	4	3	4	3.6	2	11.38	5	2	1	0.366569	0.633431	0.821891	0.0487333	0	0.455322	-0.584698
12	Ma Rang	0	0	43	1	9	0	5	2	3	1	2	0.2	40	41.375	20	22.192	17.808	89.04	4.5	4.9932	13.38	8.3868	-1.375	19.6	41.3	45.8265	72.98	14.596	27.1535	1	16.8	18.6413	4	3	4	3.6	2	11.38	2	2	1	0.484262	0.40678	0.548095	0.268567	0	0.0638339	-0.138213
13	Ma Rang	0	1	54	1	8	1	5	3	2	1	3	0	0	0	0	0	0		0	0	13.38	13.38	0	0	84.6	102.518	151.98	30.396	49.4617	1	0	0	4	2	4	3.6	1.5	11.88	0	0	1	0	0	0	0	0	0	0
14	Hamashing	0	0	36	1	2	1	5	1	4	1	5	1	70	57.4	55	86.295	-16.295	-16.295	0	0	14.06	14.06	12.6	0	55	86.295	84.06	16.812	-2.235	1	0	0	6	20	3	5.4	11.13	2.93	2	1	1	1	0	0.832739	0	0	-0.167261	0
15	To dan pho 3	0	1	52	1	10	1	4	2	2	1	4	0.5	30	22.1	40	57.476	-27.476	-54.952	0	0	13.1	13.1	7.9	0	88	126.447	97.1	24.275	-29.3472	1	0	0	6	15	6	5.4	2.46	10.64	1	1	1	0.454545	0	0.30896	0	0	-0.145586	0
16	To dan pho 3	0	1	55	1	10	1	6	5	1	1	5	1	200	53.1	20	31.38	168.62	168.62	0	0	13.1	13.1	146.9	0	20	31.38	357.1	59.5167	325.72	1	0	0	6	40	3	5.4	3.95	9.15	2	2	1	1	0	0.560067	0	1	-0.439933	0
17	LamTuyen	1	1	21	1	8	1	4	3	1	1	4	3	20	38.2	40	57.476	-37.476	-12.492	0	0	13.41	13.41	-18.2	21	55	79.0295	54.41	13.6025	-24.6195	0	15	21.5535	4	50	2	3.6	4.298	9.112	3	3	1	0.727273	0.272727	0.367579	0.385958	0	-0.359693	0.113231
18	LamTuyen	1	1	32	1	9	1	5	2	3	1	4	0.3	15	5.11	15	21.5535	-6.5535	-21.845	0	0	13.41	13.41	9.89	16.8	27	38.7963	45.21	9.042	6.4137	1	12	17.2428	4	55	2	3.6	4.342	9.068	2	2		0.555556	0.444444	0.331785	0.371599	0	-0.223771	-0.0728452
19	Hamashing	0	0	39	1	9	1	5	2	3	1	5	4.7	250	37.2	100	156.9	93.1	19.8085	0	0	12.57	12.57	212.8	5.6	103	161.607	268.17	53.634	106.563	1	3	4.707	4	10	4	3.6	5.494	7.076	2	2	1	0.970874	0.0291262	0.932244	0.0208823	0	-0.0386293	-0.00824394
20	Hamashing	0	0	37	1	5	1	4	2	2	1	3	1.3	20	12.5	20	24.236	-4.236	-3.25846	0	0	12.57	12.57	7.5	14	30	36.354	46.57	11.6425	10.216	1	10	12.118	6	20	3	5.4	13.68	-1.11	2	2	1	0.666667	0.333333	0.429461	0.300623	0	-0.237206	-0.0327106
21	Hamashing	0	0	40	1	5	1	6	2	4	1	5	1.6	40	22.75	7	10.983	29.017	18.1356	0	0	12.57	12.57	17.25	12.6	14.5	22.7505	65.17	10.8617	42.4195	1	7.5	11.7675	4	20	4	3.6	8.46	4.11	2	2	1	0.482759	0.517241	0.613779	0.19334	0	0.131021	-0.323901
22	LamTuyen	1	1	35	1	2	1	4	2	2	1	5	0.4	15	7.9	20	31.38	-16.38	-40.95	0	0	13.46	13.46	7.1	16.8	29	45.501	45.26	11.315	-0.241	1	9	14.121	6	18	2	5.4	3.696	9.764	2	2		0.689655	0.310345	0.331418	0.371189	0	-0.358237	0.0608439
23	LamTuyen	1	1	50	1	5	1	4	2	2	1	5	0	0	0	0	0	0		0	0	13.46	13.46	0	22.4	12	18.828	35.86	8.965	17.032	1	12	18.828	6	15	2	5.4	3.67	9.79	0	0		0	1	0	0.624651		0	-0.375349
24	LamTuyen	1	1	41	1	5	1	4	2	2	1	5	0.5	10	7.1	10	15.69	-5.69	-11.38	0	0	13.46	13.46	2.9	16.8	19	29.811	40.26	10.065	10.449	1	9	14.121	6	18	2	5.4	4.246	9.214	2	2		0.526316	0.473684	0.248385	0.417288		-0.27793	-0.0563966
25	Hamashing	0	0	29	1	9	0	3	2	1	1	5	0.3	45	32.98	0	0	45	150	0	0	12.57	12.57	12.02	2.8	0	0	60.37	20.1233	60.37	1	0	0	4	20	3	3.6	2.98	9.59	0	2	1	0	0	0.745403	0.0463807	0	0.745403	0.0463807
26	Hamashing	0	0	46	1	0	1	3	2	1	1	5	2	10	11	2.5	3.9225	6.0775	3.03875	0	0	12.57	12.57	-1	8.4	7	10.983	30.97	10.3233	19.987	1	4.5	7.0605	4	20	4	3.6	8.19	4.38	2	2	1	0.357143	0.642857	0.322893	0.27123	0	-0.0342497	-0.371627
27	Hamashing	0	0	35	1	7	0	4	2	2	1	5	2.5	110	57.2	3.5	5.4915	104.508	41.8034	0	0	12.57	12.57	52.8	19.6	14	21.966	142.17	35.5425	120.204	1	10.5	16.4745	5	10	3	4.5	10.768	1.802	2	2	1	0.25	0.75	0.773722	0.137863	0	0.523722	-0.612137
28	Hamashing	0	0	41	1	6	1	4	2	2	1	5	1	120	21.55	40	62.76	57.24	57.24	0	0	12.57	12.57	98.45	8.4	44.5	69.8205	140.97	35.2425	71.1495	1	4.5	7.0605	6	20	3	5.4	6.48	6.09	2	2	1	0.898876	0.101124	0.851245	0.0595871	0	-0.0476315	-0.0415364
29	Hamashing	0	1	27	1	9	1	4	1	3	1	5	0.7	110	43.1	40	62.76	47.24	67.4857	0	0	14.06	14.06	66.9	0	40	62.76	124.06	31.015	61.3	1	0	0	6	20	3	5.4	4.39	9.67	2	1	1	1	0	0.886668	0	0	-0.113332	0
30	LamTuyen	1	1	33	1	12	1	5	2	3	1	1	0.1	25	5.3875	20	20.818	4.182	41.82	0	0	13.41	13.41	19.6125	25.2	41.6	43.3014	63.61	12.722	20.3086	1	21.6	22.4834	4	40	2	3.6	3.294	10.116	2	2		0.480769	0.519231	0.39302	0.396164	0	-0.0877493	-0.123067
31	LamTuyen	1	1	47	1	11	1	5	3	2	1	3	1.9	15	18.3	30	36.354	-21.354	-11.2389	0	0	13.41	13.41	-3.3	12.6	39	47.2602	89.01	17.802	41.7498	1	9	10.9062	4	25	2	3.6	2.626	10.784	1	1	1	0.769231	0.230769	0.16852	0.141557	0	-0.60071	-0.0892121
32	Phu Thuan	0	1	51	1	7	1	8	2	6	1	3	0.85	40	15.7	40	48.472	-8.472	-9.96706	0	0	14.41	14.41	24.3	16.8	52	63.0136	71.21	8.90125	8.1964	1	12	14.5416	6	20	3	5.4	4.054	10.356	2	2	1	0.769231	0.230769	0.561719	0.235922	0	-0.207512	0.00515269
33	Phu Thuan	0	1	44	1	5	1	5	2	3	1	5	0.6	2	0.975	5	7.845	-5.845	-9.74167	0	0	14.41	14.41	1.025	28	20	31.38	44.41	8.882	13.03	1	15	23.535	6	20	3	5.4	2.829	11.581	2	2	1	0.25	0.75	0.0450349	0.630489	0	-0.204965	-0.119511
34	LamTuyen	1	1	48	1	10	1	5	2	3	1	5	0	0	0	0	0	0		4.5	7.0605	13.41	6.3495	0	25.2	18	28.242	38.61	7.722	10.368	1	13.5	21.1815	4	55	2	3.6	3.942	9.468	0	0	1	0	0.75	0	0.652681	0	0	-0.0973193
35	Hamashing	0	0	49	1	5	1	4	4	0	1	5	0.8	50	38.14	80	125.52	-75.52	-94.4	0	0	12.57	12.57	11.86	0	80	125.52	62.57	15.6425	-62.95	0	0	0	4	20	4	3.6	8.225	4.345	4	4	1	1	0	0.799105	0	0	-0.200895	0
36	Hamashing	0	1	46	1	9	1	4	2	2	1	5	0.8	80	41.8	50	78.45	1.55	1.9375	0	0	14.06	14.06	38.2	0	53.6	84.0984	100.06	25.015	15.9616	1	0	0	6	10	6	5.4	7.838	6.222	2	2	1	0.932836	0	0.79952	0	0	-0.133316	0
37	Hamashing	0	1	40	1	7	1	4	2	2	1	4	0.9	70	30.9	30	43.107	26.893	29.8811	0	0	14.06	14.06	39.1	16.8	48	68.9712	100.86	25.215	31.8888	1	18	25.8642	6	12	3	5.4	2.05	12.01	2	2	1	0.625	0.375	0.694031	0.166568	0	0.0690313	-0.208432
38	Hamashing	0	1		1	7	1	4	2	2	1	5	0.75	50	32.6	70	109.83	-59.83	-79.7733	0	0	14.06	14.06	17.4	6	100	156.9	70.06	17.515	-86.84	0	30	47.07	6	10	3	5.4	5.794	8.266	2	2	1	0.7	0.3	0.713674	0.0856409	0	0.013674	-0.214359
39	LamTuyen	1	1		1		1	3	3	0	1	2	1.3	140	45.53	140	155.344	-15.344	-11.8031	1.75	1.9418	13.46	11.5182	94.47	0	141.75	157.286	153.46	51.1533	-3.8258	1	0	0	6	20	2	5.4	4.3056	9.1544	3	3	1	0.987654	0	0.91229	0	0	-0.0753645	0
40	LamTuyen	1	1		1	6	1	4	2	2	1	5	1	130	80.4	17	26.673	103.327	103.327	1.75	2.74575	13.46	10.7142	49.6	8.4	32.25	50.6002	151.86	37.965	101.26	1	13.5	21.1815	6	25	2	5.4	5.8752	7.5848	2	2	1	0.527132	0.418605	0.856052	0.0553141	0	0.32892	-0.363291
41	LamTuyen	1	1		1	6	1	5	2	3	1	5	2.4	160	72.52	175	274.575	-114.575	-47.7396	0	0	13.46	13.46	87.48	0	175	274.575	173.46	34.692	-101.115	0	0	0	6	15	2	5.4	2.88	10.58	2	2	0	1	0	0.922403	0	0	-0.0775971	0
42	LamTuyen	1	1		1	9	1	5	1	4	1	2	0.5	80	36.4	35	38.836	41.164	82.328	0	0	13.46	13.46	43.6	8.4	45.8	50.8197	101.86	20.372	51.0403	1	10.8	11.9837	6	20	2	5.4	5.4656	7.9944	1	1	0	0.764192	0.235808	0.785392	0.0824661	0	0.0211996	-0.153342
43	Hamashing	0	1		1	8	1	6	5	1	1	5	1	40	26.2	5	7.845	32.155	32.155	0	0	14.06	14.06	13.8	13	15	23.535	67.06	11.1767	43.525	1	10	15.69	6	10	6	5.4	7.988	6.072	3	5	0	0.333333	0.666667	0.596481	0.193856	1	0.263147	-0.47281
44	Hamashing	0	0	29	1	2	1	4	2	2	1	3	2.3	40	36.08	35	42.413	-2.413	-1.04913	4.5	5.4531	14.06	8.6069	3.92	0	39.5	47.8661	54.06	13.515	6.1939	1	0	0	6	10	3	5.4	6.144	7.916	2	2	1	0.886076	0	0.739919	0	0	-0.146157	0
45	LamTuyen	1	1	27	1	8	1	4	2	2	1	2	0.4	25	25.825	40	44.384	-19.384	-48.46	0	0	13.41	13.41	-0.825	8	46	51.0416	61.41	15.3525	10.3684	1	6	6.6576	4	25	2	3.6	4.376	9.034	2	2	0	0.869565	0.130435	0.4071	0.130272	0	-0.462465	-0.00016284
46	LamTuyen	1	1	38	1	11	1	5	2	3	1	5	0.55	20	9.53	10	15.69	4.31	7.83636	4.5	7.0605	13.41	6.3495	10.47	0	17.38	27.2692	36.29	7.258	9.02078	1	0	0	6	50	2	5.4	5.398	8.012	2	2	0	0.575374	0	0.551116	0	0	-0.024258	0
47	Hamashing	0	0	23	1	9	1	4	4	0	1	5	4.6	132	52.8	122	191.418	-59.418	-12.917	0	0	12.57	12.57	79.2	0	122	191.418	144.57	36.1425	-46.848	1	0	0	6	20	3	5.4	4.78	7.79	4	4	1	1	0	0.913053	0	0	-0.0869475	0
48	Hamashing	0	0	29	1	2	0	3	2	1	1	3	0.9	20	16.6	30	36.354	-16.354	-18.1711	0	0	12.57	12.57	3.4	8.4	46	55.7428	40.97	13.6567	-14.7728	0	16	19.3888	6	25	2	5.4	5.6394	6.9306	2	2	0	0.652174	0.347826	0.488162	0.205028	0	-0.164012	-0.142798
49	LamTuyen	1	1	22	1	7	1	4	2	2	1	1	1.1	70	33	10	10.409	59.591	54.1736	0	0	13.46	13.46	37	8.4	17.2	17.9035	91.86	22.965	73.9565	1	7.2	7.49448	6	20	2	5.4	2.75	10.71	2	2	1	0.581395	0.418605	0.762029	0.0914435	0	0.180634	-0.327161
50	LamTuyen	1	1	39	1	7	1	4	2	2	1	5	0.1	3	11.6875	10	15.69	-12.69	-126.9	0	0	13.46	13.46	-8.6875	25.2	23.5	36.8715	41.66	10.415	4.7885	1	13.5	21.1815	6	18	2	5.4	4.096	9.364	2	2	1	0.425532	0.574468	0.0720115	0.604897	0	-0.35352	0.0304287
51	Hamashing	0	0	18	1	7	1	4	3	1	1	5	5.5	150	47.8	100	156.9	-6.9	-1.25455	0	0	12.57	12.57	102.2	12.6	106.75	167.491	175.17	43.7925	7.67925	1	6.75	10.5907	5	20	3	4.5	5.73	6.84	3	3	1	0.936768	0.0632319	0.856311	0.0719301	0	-0.0804571	0.00869827
52	Hamashing	0	0	24	1	0	0	4	2	2	1	1	1	20	17.7	10	10.409	9.591	9.591	0	0	14.06	14.06	2.3	4.2	17.2	17.9035	38.26	9.565	20.3565	1	7.2	7.49448	6	20	3	5.4	4.71	9.35	2	2	1	0.581395	0.418605	0.522739	0.109775	0	-0.0586562	-0.308829
53	LamTuyen	1	1	27	1	11	1	4	2	2	1	3	0.3	14	7.4	20	24.236	-10.236	-34.12	0	0	13.41	13.41	6.6	16.8	32	38.7776	44.21	11.0525	5.4324	1	12	14.5416	4	50	2	3.6	3.618	9.792	2	2	1	0.625	0.375	0.31667	0.380005	0	-0.30833	0.00500452
54	LamTuyen	1	1	57	1	8	1	6	5	1	1	5	0.2	20	3	15	23.535	-3.535	-17.675	0	0	13.97	13.97	17	70	52.5	82.3725	103.97	17.3283	21.5975	1	37.5	58.8375	5	0.2	5	4.5	0.3	13.67	5	5	1	0.285714	0.714286	0.19	0.67	0	-0.0957143	-0.0442857
55	LamTuyen	1	1	41	1	11	1	5	2	3	1	5	0.1	6	3.2	4	6.276	-0.276	-2.76	0	0	13.41	13.41	2.8	16.8	13	20.397	36.21	7.242	15.813	1	9	14.121	6	30	3	5.4	6.0384	7.3716	2	2		0.307692	0.692308	0.1657	0.46396	0	-0.141992	-0.228347
56	LamTuyen	1	1	29	1	7	1	3	2	1	1	2	0	0	0	0	0	0		0	0	13.41	13.41	0	28	24	26.6304	41.41	13.8033	14.7796	1	24	26.6304	6	45	3	5.4	8.6604	4.7496	0	0	1	0	1	0	0.676165	0	0	-0.323835
57	Hamashing	0	0	48	1	4	1	6	4	2	1	5	0.7	15	25.85	20	31.38	-16.38	-23.4	0	0	12.57	12.57	-10.85	0	20	31.38	27.57	4.595	-3.81	1	0	0	4	20	4	3.6	6.1	6.47	4	3	1	1	0	0.54407	0	0	-0.45593	0
58	LamTuyen	1	1	52	1	8	1	7	4	3	1	5	0.4	20	1.7	4	6.276	13.724	34.31	4.5	7.0605	13.41	6.3495	18.3	0	22	34.518	42.41	6.05857	7.892	1	13.5	21.1815	4	50	2	3.6	3.718	9.692	3	1	1	0.181818	0.613636	0.471587	0	0	0.289769	-0.613636
59	Phu Thuan	0	1	35	1	6	1	4	2	2	1	5	1	6	17.195	3	4.707	1.293	1.293	0	0	14.41	14.41	-11.195	28	18	28.242	48.41	12.1025	20.168	1	15	23.535	6	20	3	5.4	4.304	10.106	2	2	1	0.166667	0.833333	0.123941	0.578393	0	-0.0427253	-0.25494
60	Phu Thuan	0	1	51	1	9	1	5	2	3	1	5	1	20	13.765	15	23.535	-3.535	-3.535	0	0	14.41	14.41	6.235	22.4	27	42.363	56.81	11.362	14.447	1	12	18.828	6	20	3	5.4	1.9	12.51	2	2	1	0.555556	0.444444	0.352051	0.394297	0	-0.203505	-0.0501477
61	LamTuyen	1	1	44	1	6	1	4	2	2	1	2	0.2	15	3.9	15	16.644	-1.644	-8.22	0	0	13.41	13.41	11.1	21	36.6	40.6114	49.41	12.3525	8.79864	1	21.6	23.9674	4	25	2	3.6	4.446	8.964	2	2	1	0.409836	0.590164	0.303582	0.425015	0	-0.106254	-0.165149
62	LamTuyen	1	1	50	1	7	1	4	3	1	1	5	0.78	70	16.06	30	47.07	22.93	29.3974	0	0	13.41	13.41	53.94	28	37.5	58.8375	111.41	27.8525	52.5725	1	7.5	11.7675	4	40	2	3.6	4.894	8.516	1	2	1	0.8	0.2	0.62831	0.251324	0	-0.17169	0.0513239
63	Hamashing	0	0	24	1	6	1	4	2	2	1	5	0.8	6	9.02	4	6.276	-0.276	-0.345	4.5	7.0605	12.57	5.5095	-3.02	16.8	26.5	41.5785	35.37	8.8425	-6.2085	1	18	28.242	4	10	3	3.6	4.483	8.087	4	2	1	0.150943	0.679245	0.169635	0.474979	0	0.0186919	-0.204266
64	Hamashing	0	0	21	1	7	1	5	4	1	1	3	0.8	50	37	19	23.0242	26.9758	33.7197	4.5	5.4531	12.57	7.1169	13	0	65.5	79.3729	62.57	12.514	-16.8029	0	42	50.8956	6	10	3	5.4	5.483	7.087	7	4	1	0.290076	0.641221	0.799105	0	0	0.509029	-0.641221
65	Hamashing	0	0	20	1	9	1	7	3	4	1	3	2.7	50	21.82	15	18.177	31.823	11.7863	4.5	5.4531	12.57	7.1169	28.18	31.5	59.5	72.1021	94.07	13.4386	21.9679	1	40	48.472	6	20	3	5.4	8.27	4.3	4	3	1	0.252101	0.672269	0.531519	0.334857	0	0.279418	-0.337412
66	Hamashing	0	0	59	1	6	1	3	3	0	1	5	1.1	40	11.3	20	31.38	8.62	7.83636	4.5	7.0605	12.57	5.5095	28.7	4.8	27.86	43.7123	57.37	19.1233	13.6577	1	3.36	5.27184	6	15	3	5.4	4.369	8.201	4	3	1	0.717875	0.120603	0.697229	0.0836674	0	-0.0206466	-0.0369356
67	Hamashing	0	0	48	1	6	1	5	4	1	1	5	1.55	64	35.27	5	7.845	56.155	36.229	0	0	12.57	12.57	28.73	0	14	21.966	76.57	15.314	54.604	1	9	14.121	6	10	6	5.4	5.896	6.674	2	4	1	0.357143	0.642857	0.835836	0	0	0.478694	-0.642857
68	LamTuyen	1	1	51	1	12	1	4	3	1	1	5	0.5	70	11.29	62	97.278	-27.278	-54.556	0	0	13.46	13.46	58.71	19.6	73.7	115.635	103.06	25.765	-12.5753	1	11.7	18.3573	4	15	2	3.6	4.2164	9.2436	2	1	1	0.841248	0.158752	0.679216	0.19018	0	-0.162032	0.0314288
69	LamTuyen	1	1	36	1	9	1	5	1	4	1	5	9	780	272.72	650	1019.85	-239.85	-26.65	0	0	13.46	13.46	507.28	0	650	1019.85	793.46	158.692	-226.39	1	0	0	4	15	2	3.6	4.2164	9.2436	1	1	1	1	0	0.983036	0	0	-0.0169637	0
70	Hamashing	0	0	24	1	8	1	3	2	1	1	5	0.5	52	32.18	30	47.07	4.93	9.86	0	0	14.06	14.06	19.82	16.8	30	47.07	82.86	27.62	35.79	1	0	0	6	20	3	5.4	5.17	8.89	2	2	1	1	0	0.627565	0.202752	0	-0.372435	0.202752
71	LamTuyen	1	1	39	1	8	1	4	2	2	1	4	0.6	20	11.12	20	28.738	-8.738	-14.5633	0	0	13.46	13.46	8.88	30	95.6	137.368	101.86	25.465	-35.5076	1	48	68.9712	6	14	2	5.4	2.86	10.6	2	2	0	0.209205	0.502092	0.196348	0.294522	0	-0.0128571	-0.20757
72	LamTuyen	1	1	27	1	10	1	3	2	1	1	3	2	40	12.6	40	48.472	-8.472	-4.236	0	0	13.41	13.41	27.4	12	46	55.7428	65.41	21.8033	9.6672	1	6	7.2708	4	45	2	3.6	3.3736	10.0364	2	2	0	0.869565	0.130435	0.611527	0.183458	0	-0.258038	0.0530234
73	LamTuyen	1	1	49	1	8	1	5	4	1	1	5	0.1	5	0.5	5	7.845	-2.845	-28.45	0	0	13.41	13.41	4.5	60	35	54.915	78.41	15.682	23.495	1	30	47.07	6	30	3	5.4	6.4584	6.9516	2	2	0	0.142857	0.857143	0.0637674	0.765209	0	-0.0790898	-0.0919343
74	LamTuyen	1	1	54	1	9	1	8	7	1	1	5	2.5	60	39.04	10	15.69	44.31	17.724	0	0	13.41	13.41	20.96	4.2	12.25	19.2203	77.61	9.70125	58.3897	1	2.25	3.53025	6	35	3	5.4	4.33	9.08	1	1	1	0.816327	0.183673	0.773096	0.0541167	0	-0.0432303	-0.129557
75	LamTuyen	1	1	56	1	5	1	4	4	0	1	2	1.2	64	42.78	54	59.9184	4.0816	3.40133	0	0	13.41	13.41	21.22	0	54	59.9184	77.41	19.3525	17.4916	1	0	0	4	50	2	3.6	4.048	9.362	4	3	1	1	0	0.826767	0	0	-0.173233	0
76	LamTuyen	1	1	19	1	8	1	4	4	0	1	2	0.7	18	22.84	26	28.8496	-10.8496	-15.4994	0	0	13.41	13.41	-4.84	24	26	28.8496	55.41	13.8525	26.5604	1	0	0	4	25	2	3.6	2.596	10.814	3	4	0	1	0	0.324851	0.433135	0	-0.675149	0.433135
77	LamTuyen	1	1	38	1	6	1	5	2	3	1	5	0.6	15	9.4	0	0	15	25	0	0	13.41	13.41	5.6	8	4	6.276	36.41	7.282	30.134	1	4	6.276	6	50	3	5.4	5.352	8.058	2	2	0	0	1	0.411975	0.21972	0	0.411975	-0.78028
78	LamTuyen	1	1	45	1	7	1	5	4	1	1	5	0	35	23.9	18	28.242	6.758		4.5	7.0605	13.41	6.3495	11.1	0	25.5	40.0095	78.41	15.682	38.4005	1	3	4.707	6	40	3	5.4	6.622	6.788	1	1	0	0.705882	0.117647	0.446372	0	0	-0.259511	-0.117647
79	LamTuyen	1	1	38	1	6	1	4	2	2	1	5	0.6	15	12.2	15	23.535	-8.535	-14.225	0	0	13.41	13.41	2.8	25.2	28.5	44.7165	53.61	13.4025	8.8935	1	13.5	21.1815	6	40	3	5.4	4.866	8.544	2	2	1	0.526316	0.473684	0.279799	0.470062	0	-0.246517	-0.00362265
80	LamTuyen	1	1	23	1	11	1	3	2	1	1	5	1	15	13.8	0	0	15	15	1.75	2.74575	13.41	10.6642	1.2	21	1.75	2.74575	49.41	16.47	46.6642	1	0	0	6	50	3	5.4	5.352	8.058	1	2	1	0	0	0.303582	0.425015	0	0.303582	0.425015
81	Hamashing	0	1	29	1	6	1	4	2	2	1	5	0.8	20	7.35	30	47.07	-27.07	-33.8375	0	0	14.06	14.06	12.65	0	30	47.07	34.06	8.515	-13.01	1	0	0	6	20	3	5.4	5.2	8.86	4	2	0	1	0	0.587199	0	0	-0.412801	0
82	Ma Rang	0	0	42	1	7	1	6	6	0	1	5	1.2	250	185.732	200	313.8	-63.8	-53.1667	4.5	7.0605	13.38	6.3195	64.2685	0	219.5	344.395	283.38	47.23	-61.0155	1	0	0	4	6	4	3.6	2.96	10.42	6	6	1	0.911162	0	0.882208	0	1	-0.0289541	0
83	Ma Rang	0	0	49	1	5	1	5	3	2	1	5	0.8	60	21.15	30	47.07	12.93	16.1625	4.5	7.0605	13.38	6.3195	38.85	0	34.5	54.1305	73.38	14.676	19.2495	1	0	0	4	6	4	3.6	2.4	10.98	5	3	0	0.869565	0	0.817661	0	0	-0.0519037	0
84	Ma Rang	0	0		1	8	1	8	6	2	1	3	0.7	110	96.32	95	115.121	-5.121	-7.31571	0	0	13.38	13.38	13.68	21	104	126.027	180.38	22.5475	54.3528	1	9	10.9062	4	5	4	3.6	4.8	8.58	3	5	1	0.913462	0.0865385	0.609824	0.116421	1	-0.303638	0.0298824
85	Ma Rang	0	0	44	1	8	1	6	3	3	1	3	0.4	175	83.3	135	163.593	11.407	28.5175	0	0	13.38	13.38	91.7	0	135	163.593	188.38	31.3967	24.787	1	0	0	4	6	4	3.6	1.44	11.94	2	3	1	1	0	0.928973	0	0	-0.0710266	0
86	Hamashing	0	1	31	1	9	1	2	2	0	1	3	1.4	20	16.9	30	36.354	-16.354	-11.6814	0	0	14.06	14.06	3.1	16.8	42	50.8956	50.86	25.43	-0.0356	1	12	14.5416	6	10	3	5.4	4.094	9.966	2	2	1	0.714286	0.285714	0.393236	0.330319	0	-0.321049	0.0446042
87	Phu Thuan	0	1	27	1	8	1	6	3	3	1	1	5	70	37.44	30	31.227	38.773	7.7546	0	0	14.41	14.41	32.56	42	66	68.6994	126.41	21.0683	57.7106	1	36	37.4724	6	20	3	5.4	2.6	11.81	3	3	1	0.454545	0.545455	0.553754	0.332252	0	0.0992082	-0.213202
88	LamTuyen	1	1	23	1	0	1	2	2	0	1	5	1.5	5	1.7	4	6.276	-1.276	-0.850667	0	0	13.46	13.46	3.3	25.2	31	48.639	43.66	21.83	-4.979	1	27	42.363	6	20	2	5.4	2.5	10.96	3	2	0	0.129032	0.870968	0.114521	0.577187	0	-0.014511	-0.29378
89	Phu Thuan	0	1	32	1	12	1	3	2	1	1	4	0.2	14	6.43	10	14.369	-0.369	-1.845	0	0	14.41	14.41	7.57	16.8	34	48.8546	69.21	23.07	20.3554	1	12	17.2428	6	8	3	5.4	14.3914	0.0186	2	2	1	0.294118	0.352941	0.202283	0.242739	0	-0.0918347	-0.110202
90	LamTuyen	1	1	32	1	0	1	5	2	3	1	5	0.3	10	8.5	0	0	10	33.3333	0	0	13.46	13.46	1.5	16.8	13.5	21.1815	40.26	8.052	19.0785	1	13.5	21.1815	4	15	2	3.6	4.1914	9.2686	2	1	1	0	1	0.248385	0.417288	0	0.248385	-0.582712
91	Phu Thuan	0	1	42	1	7	1	6	4	2	1	3	0.8	30	21.8	30	36.354	-6.354	-7.9425	0	0	14.41	14.41	8.2	16.8	42	50.8956	61.21	10.2017	10.3144	1	12	14.5416	6	8	3	5.4	5.1664	9.2436	4	4	1	0.714286	0.285714	0.490116	0.274465	0	-0.22417	-0.0112493
92	LamTuyen	1	1	44	1	12	1	4	2	2	1	5	0.8	50	27.37	15	23.535	26.465	33.0812	4.5	7.0605	13.41	6.3495	22.63	16.8	31.5	49.4235	80.21	20.0525	30.7865	1	12	18.828	4	40	2	3.6	4.894	8.516	2	2	1	0.47619	0.380952	0.623364	0.20945	0	0.147173	-0.171502
93	Ma Rang	0	0	44	1	8	1	4	2	2	1	3	0.12	32	20.36	15	18.177	13.823	115.192	0	0	13.38	13.38	11.64	0	15	18.177	45.38	11.345	27.203	1	0	0	4	3	4	3.6	1.44	11.94	2	2	1	1	0	0.705156	0	0	-0.294844	0
94	Ma Rang	0	0	44	1	8	1	6	3	3	1	4	0.22	75	36.92	75	107.767	-32.7675	-148.943	0	0	13.38	13.38	38.08	15	85	122.137	103.38	17.23	-18.7565	1	10	14.369	4	3	4	3.6	1.5	11.88	2	2	1	0.882353	0.117647	0.725479	0.145096	0	-0.156874	0.0274487
95	Ma Rang	0	0	29	1	5	1	5	2	3	1	5	0.3	30	8.6	24	37.656	-7.656	-25.52	0	0	13.38	13.38	21.4	0	24	37.656	43.38	8.676	5.724	1	0	0	4	3	4	3.6	0.96	12.42	2	2	1	1	0	0.691563	0	0	-0.308437	0
96	Ma Rang	0	0	27	1	6	1	4	2	2	1	5	0.4	75	33.4	60	94.14	-19.14	-47.85	0	0	13.38	13.38	41.6	0	69.6	109.202	88.38	22.095	-20.8224	1	9.6	15.0624	4	4	4	3.6	0.96	12.42	2	2	1	0.862069	0.137931	0.848608	0	0	-0.0134607	-0.137931
97	Hamashing	0	0	42	1	4	1	5	3	2	1	4	1.5	50	24	50	71.845	-21.845	-14.5633	0	0	12.57	12.57	26	0	50	71.845	62.57	12.514	-9.275	1	0	0	6	10	3	5.4	5.683	6.887	3	3	1	1	0	0.799105	0	0	-0.200895	0
98	Phu Thuan	0	1	40	1	5	0	3	2	1	1	3	1	20	10.33	30	36.354	-16.354	-16.354	0	0	14.41	14.41	9.67	16.8	42	50.8956	51.21	17.07	0.3144	1	12	14.5416	6	8	3	5.4	5.1664	9.2436	2	2	1	0.714286	0.285714	0.390549	0.328061	0	-0.323737	0.0423466
99	Phu Thuan	0	1	49	1	9	1	6	3	3	1	2	1	20	21.94	15	16.644	3.356	3.356	0	0	14.41	14.41	-1.94	25.2	28.2	31.2907	59.61	9.935	28.3193	1	13.2	14.6467	6	7	3	5.4	5.3664	9.0436	2	3	1	0.531915	0.468085	0.335514	0.422748	0	-0.196401	-0.0453372
100	Phu Thuan	0	1	40	1	6	1	5	2	3	1	4	0.7	47	30.08	29	41.6701	5.3299	7.61414	0	0	14.41	14.41	16.92	25.2	41	58.9129	86.61	17.322	27.6971	1	12	17.2428	6	8	3	5.4	5.5136	8.8964	2	2	1	0.707317	0.292683	0.542663	0.290959	0	-0.164655	-0.00172345
101	LamTuyen	1	1	37	1	2	1	4	2	2	1	5	0.2	10	7.74	0	0	10	50	0	0	13.41	13.41	2.26	22.4	12.8	20.0832	45.81	11.4525	25.7268	1	12.8	20.0832	4	40	2	3.6	5.094	8.316	2	2	1	0	1	0.218293	0.488976	0	0.218293	-0.511024
102	LamTuyen	1	1	43	1	9	1	4	2	2	1	2	0.2	55	52.8	35	38.836	16.164	80.82	0	0	15.16	15.16	2.2	25.2	53	58.8088	95.36	23.84	36.5512	1	18	19.9728	4	40	2	3.6	4.829	10.331	2	2	1	0.660377	0.339623	0.576762	0.264262	0	-0.0836156	-0.0753609
103	LamTuyen	1	1	46	1	10	1	7	3	4	1	1	1.9	95	45.14	80	83.272	11.728	6.17263	0	0	13.41	13.41	49.86	8.4	94.4	98.261	116.81	16.6871	18.549	1	14.4	14.989	4	45	2	3.6	4.7236	8.6864	2	2	1	0.847458	0.152542	0.813287	0.0719117	0	-0.0341711	-0.0806307
104	LamTuyen	1	1	50	1	7	1	1	1	0	1	3	0.3	12	6.3	10	12.118	-0.118	-0.393333	0	0	13.41	13.41	5.7	8.4	16	19.3888	33.81	33.81	14.4212	1	6	7.2708	4	40	2	3.6	4.094	9.316	1	1	1	0.625	0.375	0.354925	0.248447	0	-0.270075	-0.126553
105	Ma Rang	0	0	30	1	11	0	6	4	2	1	5	0.65	54.5	37.19	0	0	54.5	83.8462	4.5	7.0605	13.38	6.3195	17.31	0	19.5	30.5955	67.88	11.3133	37.2845	1	15	23.535	4	3	4	3.6	1.44	11.94	2	2	1	0	0.769231	0.802887	0	0	0.802887	-0.769231
106	Ma Rang	0	0	27	1	12	1	3	3	0	1	2	0.7	34	22.48	37	41.0552	-7.0552	-10.0789	0	0	13.38	13.38	11.52	4	65	72.124	75.38	25.1267	3.256	1	4	4.4384	4	3	4	3.6	1.44	11.94	2	2	1	0.569231	0.0615385	0.451048	0.0530645	0	-0.118183	-0.00847399
107	Ma Rang	0	0	37	1	3	1	6	2	4	1	5	0.5	60	54.7	60	94.14	-34.14	-68.28	4.5	7.0605	13.38	6.3195	5.3	0	64.5	101.2	73.38	12.23	-27.8205	1	0	0	4	3	4	3.6	1.5	11.88	2	2	1	0.930233	0	0.817661	0	1	-0.112571	0
108	Hamashing	0	1	38	1	9	1	4	2	2	1	5	0.8	90	36.5	4	6.276	83.724	104.655	0	0	14.06	14.06	53.5	22.4	16	25.104	126.46	31.615	101.356	1	12	18.828	6	10	3	5.4	5.274	8.786	2	2	1	0.25	0.75	0.711687	0.177131	0	0.461687	-0.572869
109	Hamashing	0	1	28	1	9	0	3	2	1	1	5	0.7	18	26.5	15	23.535	-5.535	-7.90714	0	0	14.06	14.06	-8.5	18.75	15	23.535	50.81	16.9367	27.275	1	0	0	6	15	3	5.4	1.46	12.6	1	1	1	1	0	0.354261	0.369022	0	-0.645739	0.369022
110	Hamashing	0	0	25	1	4	0	3	2	1	1	5	1	17	9.2	4	6.276	10.724	10.724	0	0	12.57	12.57	7.8	16.8	16	25.104	46.37	15.4567	21.266	1	12	18.828	6	15	3	5.4	4.269	8.301	2	2	1	0.25	0.75	0.366616	0.362303	0	0.116616	-0.387697
111	Ma Rang	0	0	52	1	9	1	9	2	7	1	5	2	165	65.44	24	37.656	127.344	63.672	0	0	13.38	13.38	99.56	0	28	43.932	178.38	19.82	134.448	1	4	6.276	4	3	4	3.6	1.5	11.88	2	2	1	0.857143	0.142857	0.924992	0	1	0.0678487	-0.142857
112	Ma Rang	0	0	46	1	4	1	7	6	1	1	3	0.9	80	37.62	0	0	80	88.8889	0	0	13.38	13.38	42.38	16.8	12	14.5416	110.18	15.74	95.6384	1	12	14.5416	4	3	4	3.6	0.96	12.42	2	6	1	0	1	0.726085	0.152478	0	0.726085	-0.847522
113	Hamashing	0	0	23	1	6	1	5	2	3	1	1	0.5	10	6.12	10	10.409	-0.409	-0.818	0	0	14.06	14.06	3.88	18	35	36.4315	42.06	8.412	5.6285	1	25	26.0225	6	10	3	5.4	5.444	8.616	2	2	1	0.285714	0.714286	0.237756	0.42796	0	-0.0479587	-0.286326
114	Hamashing	0	0	48	1	9	1	6	4	2	1	5	3	60	34.324	20	31.38	28.62	9.54	0	0	12.57	12.57	25.676	12	45	70.605	84.57	14.095	13.965	1	25	39.225	6	10	3	5.4	3.783	8.787	4	4	1	0.444444	0.555556	0.709471	0.141894	0	0.265027	-0.413661
115	Hamashing	0	0	52	1	3	0	4	2	2	1	5	1	30	11	6	9.414	20.586	20.586	0	0	12.57	12.57	19	0	10.5	16.4745	42.57	10.6425	26.0955	1	4.5	7.0605	6	10	3	5.4	5.603	6.967	4	2	0	0.571429	0.428571	0.704722	0	0	0.133293	-0.428571
116	Hamashing	0	0	54	1	6	1	4	4	0	1	5	1.9	26	17.5	8	12.552	13.448	7.07789	0	0	12.57	12.57	8.5	31.5	21.5	33.7335	70.07	17.5175	36.3365	1	13.5	21.1815	6	10	6	5.4	5.701	6.869	3	3	0	0.372093	0.627907	0.371058	0.44955	0	-0.00103551	-0.178357
117	Hamashing	0	0	56	1		1	2	2	0	1	5	1	20	24	9	14.121	5.879	5.879	0	0	12.57	12.57	-4	0	11.25	17.6513	32.57	16.285	14.9187	1	2.25	3.53025	6	10	6	5.4	5.401	7.169	2	2	1	0.8	0.2	0.614062	0	0	-0.185938	-0.2
118	LamTuyen	1	1		1	12	1	4	2	2	1	4	0.15	15	4.98	10	14.369	0.631	4.20667	0	0	15.16	15.16	10.02	0	22	31.6118	30.16	7.54	-1.4518	1	12	17.2428	4	45	2	3.6	4.8986	10.2614	3	2	1	0.454545	0.545455	0.497347	0	0	0.042802	-0.545455
119	LamTuyen	1	1	51	1		1	7	3	4	1	5	0	0	0	0	0	0		4.5	7.0605	13.41	6.3495	0	16.8	15	23.535	30.21	4.31571	6.675	1	10.5	16.4745	4	40	2	3.6	4.894	8.516	0	0	1	0	0.7	0	0.556107	0	0	-0.143893
120	LamTuyen	1	1	50	1	12	1	4	2	2	1	5	0.2	7	1.2	8	12.552	-5.552	-27.76	4.5	7.0605	13.41	6.3495	5.8	9	23.75	37.2638	29.41	7.3525	-7.85375	1	11.25	17.6513	4	40	2	3.6	4.994	8.416	2	2	1	0.336842	0.473684	0.238014	0.306018	0	-0.0988278	-0.167666
121	LamTuyen	1	1	38	1	9	1	4	2	2	1	4	0.058	1.5	0.7	1.5	2.15535	-0.65535	-11.2991	0	0	13.41	13.41	0.8	12.6	19.5	28.0196	52.71	13.1775	24.6904	1	18	25.8642	4	40	2	3.6	4.994	8.416	2	1	1	0.0769231	0.923077	0.0284576	0.239044	0	-0.0484655	-0.684033
122	LamTuyen	1	1	38	1	5	1	9	4	5	1	4	0.3	5	6.5	0	0	5	16.6667	0	0	13.41	13.41	-1.5	25.2	18	25.8642	43.61	4.84556	17.7458	1	18	25.8642	4	45	2	3.6	3.8636	9.5464	3	3	1	0	1	0.114653	0.577849	0	0.114653	-0.422151
123	Hamashing	0	0	55	1	5	1	2	1	1	1	5	1	25	15.19	1	1.569	23.431	23.431	4.5	7.0605	12.57	5.5095	9.81	8.4	10	15.69	45.97	22.985	30.28	1	4.5	7.0605	6	10	3	5.4	4.683	7.887	1	1	1	0.1	0.45	0.543833	0.182728	0	0.443833	-0.267272
124	Hamashing	0	0	60	1		1	6	6	0	1	5	4	500	23.9	100	156.9	343.1	85.775	4.5	7.0605	12.57	5.5095	476.1	0	104.5	163.96	512.57	85.4283	348.61	1	0	0	6	10	3	5.4	5.683	6.887	2	4	1	0.956938	0	0.975477	0	0	0.0185387	0
125	Hamashing	0	1	31	1	9	1	4	2	2	1	2	0.3	15	4	20	22.192	-7.192	-23.9733	0	0	14.06	14.06	11	0	50	55.48	29.06	7.265	-26.42	0	30	33.288	6	15	3	5.4	5.3384	8.7216	1	2	0	0.4	0.6	0.516173	0	0	0.116173	-0.6
126	Hamashing	0	0	32	1	0	1	5	2	3	1	5	0.5	12	11	4	6.276	5.724	11.448	0	0	12.57	12.57	1	16.8	13	20.397	41.37	8.274	20.973	1	9	14.121	6	10	3	5.4	5.083	7.487	2	2	1	0.307692	0.692308	0.290065	0.406091	0	-0.017627	-0.286216
127	Hamashing	0	0	41	1	5	1	5	4	1	1	5	3	150	75.16	20	31.38	118.62	39.54	1.75	2.74575	12.57	9.82425	74.84	0	21.75	34.1257	162.57	32.514	128.444	1	0	0	6	8	3	5.4	7.9886	4.5814	2	3	1	0.91954	0	0.922679	0	1	0.00313923	0
128	Hamashing	0	0	39	1	3	1	5	2	3	1	5	3.5	30	20.45	10	15.69	14.31	4.08857	1.75	2.74575	12.57	9.82425	9.55	0	16.25	25.4962	42.57	8.514	17.0738	1	4.5	7.0605	4	8	3	3.6	6.0236	6.5464	2	2	0	0.615385	0.276923	0.704722	0	0	0.089337	-0.276923
129	Hamashing	0	0	45	1	3	1	6	2	4	1	5	1.5	30	27.57	10	15.69	14.31	9.54	0	0	12.57	12.57	2.43	0	14.5	22.7505	42.57	7.095	19.8195	1	4.5	7.0605	6	20	3	5.4	6.5	6.07	2	1	1	0.689655	0.310345	0.704722	0	0	0.0150665	-0.310345
130	Hamashing	0	0	53	1	8	1	5	2	3	1	5	1.2	100	60.3	30	47.07	52.93	44.1083	4.5	7.0605	12.57	5.5095	39.7	0	34.5	54.1305	112.57	22.514	58.4395	1	0	0	6	10	3	5.4	5.993	6.577	2	2	0	0.869565	0	0.888336	0	0	0.0187709	0
131	Hamashing	0	0	28	1	6	1	4	2	2	1	5	1	100	43.22	0	0	100	100	0	0	12.57	12.57	56.78	17.5	12	18.828	130.07	32.5175	111.242	1	12	18.828	6	25	2	5.4	6.2094	6.3606	2	2	1	0	1	0.768817	0.134543	0	0.768817	-0.865457
132	LamTuyen	1	1	42	1	9	1	6	2	4	1	3	0.82	90	27.52	80	96.944	-6.944	-8.46829	0	0	13.41	13.41	62.48	36	119	144.204	144.41	24.0683	0.2058	1	36	43.6248	6	45	3	5.4	6.8354	6.5746	2	2	1	0.672269	0.302521	0.623226	0.24929	0	-0.0490434	-0.0532308
133	LamTuyen	1	1	52	1	11	1	6	2	4	1	5	0.5	10	1.8	4	6.276	3.724	7.448	1.75	2.74575	13.41	10.6642	8.2	28.8	15.35	24.0842	52.21	8.70167	28.1258	1	9.6	15.0624	6	30	3	5.4	4.42	8.99	2	2	1	0.260586	0.625407	0.191534	0.551618	0	-0.0690521	-0.0737887
134	Ma Rang	0	0	44	1	0	1	7	4	3	1	3	0.7	160	144.17	130	157.534	2.466	3.52286	0	0	13.38	13.38	15.83	0	130	157.534	173.38	24.7686	15.846	1	0	0	4	6	4	3.6	2.55	10.83	3	4	0	1	0	0.922828	0	1	-0.0771715	0
135	LamTuyen	1	1	37	1	9	1	4	2	2	1	4	6	500	223.5	150	215.535	284.465	47.4108	0	0	13.46	13.46	276.5	16.8	150	215.535	530.26	132.565	314.725	1	0	0	6	16	2	5.4	8.9964	4.4636	2	2	1	1	0	0.942934	0.0316826	1	-0.0570663	0.0316826
136	LamTuyen	1	1	57	1	5	1	8	4	4	1	5	0.2	8	5.84	12	18.828	-10.828	-54.14	0	0	13.46	13.46	2.16	39.2	33	51.777	60.66	7.5825	8.883	1	21	32.949	6	22	2	5.4	4.6456	8.8144	4	4	0	0.363636	0.636364	0.131883	0.646225	0	-0.231754	0.00986122
137	LamTuyen	1	1	52	1	10	1	3	3	0	1	2	0.5	50	38.37	80	88.768	-38.768	-77.536	0	0	13.41	13.41	11.63	0	80	88.768	99.41	33.1367	10.642	1	0	0	6	30	3	5.4	1.95	11.46	2	3	0	1	0	0.502968	0	0	-0.497032	0
138	Hamashing	0	0	26	1	3	1	4	2	2	1	5	2.5	80	43.2	12	18.828	61.172	24.4688	0	0	12.57	12.57	36.8	0	12	18.828	92.57	23.1425	73.742	1	0	0	6	10	6	5.4	6.966	5.604	2	2	1	1	0	0.864211	0	0	-0.135789	0
139	Hamashing	0	1	51	1	9	1	2	2	0	1	5	1	160	113.5	40	62.76	97.24	97.24	0	0	14.06	14.06	46.5	0	42.4	66.5256	183.66	91.83	117.134	1	0	0	6	10	3	5.4	5.844	8.216	2	2	1	0.943396	0	0.871175	0	1	-0.0722212	0
140	Phu Thuan	0	1	43	1	7	1	4	2	2	1	4	0.5	20	25	20	28.738	-8.738	-17.476	0	0	14.41	14.41	-5	16.8	35	50.2915	51.21	12.8025	0.9185	1	15	21.5535	6	20	3	5.4	2.67	11.74	2	2	1	0.571429	0.428571	0.390549	0.328061	0	-0.18088	-0.100511
141	Phu Thuan	0	1	44	1	3	1	4	2	2	1	4	0.4	20	15.5	20	28.738	-8.738	-21.845	0	0	14.41	14.41	4.5	10	20	28.738	44.41	11.1025	15.672	1	0	0	6	40	3	5.4	5.3704	9.0396	2	2	1	1	0	0.450349	0.225175	0	-0.549651	0.225175
142	Phu Thuan	0	1	47	1	5	1	5	2	3	1	4	1.07	25	11.5	25	35.9225	-10.9225	-10.2079	0	0	14.41	14.41	13.5	4.2	31	44.5439	43.61	8.722	-0.9339	1	6	8.6214	6	40	3	5.4	6.4754	7.9346	2	2	0	0.806452	0.193548	0.573263	0.0963082	0	-0.233189	-0.0972402
143	Phu Thuan	0	1	54	1	6	1	3	2	1	1	4	0.7	20	10.14	3	4.3107	15.6893	22.4133	1.75	2.51458	14.41	11.8954	9.86	0	4.75	6.82528	34.41	11.47	27.5847	1	0	0	6	40	3	5.4	6.1904	8.2196	2	2	0	0.631579	0	0.581226	0	0	-0.0503526	0
144	LamTuyen	1	1	30	1	5	1	5	2	3	1	2	0.5	15	12.5	20	22.192	-7.192	-14.384	0	0	13.41	13.41	2.5	21	38	42.1648	49.41	9.882	7.2452	1	18	19.9728	6	25	2	5.4	3.246	10.164	2	2	0	0.526316	0.473684	0.303582	0.425015	0	-0.222734	-0.048669
145	Hamashing	0	0	37	1	3	1	6	3	3	1	5	1	20	3.9	12	18.828	1.172	1.172	1.75	2.74575	15.16	12.4142	16.1	5	13.75	21.5738	40.16	6.69333	18.5862	1	0	0	6	20	3	5.4	4.53	10.63	3	3	0	0.872727	0	0.498008	0.124502	0	-0.374719	0.124502
146	Hamashing	0	1	47	1	9	0	6	3	3	1	5	1	23	21.5	22.5	35.3025	-12.3025	-12.3025	1.75	2.74575	14.06	11.3143	1.5	16.8	33.85	53.1106	53.86	8.97667	0.74935	1	9.6	15.0624	6	8	3	5.4	2.535	11.525	3	3	0	0.664697	0.283604	0.427033	0.31192	0	-0.237664	0.0283157
147	Hamashing	0	0	45	1	2	1	5	3	2	1	5	3.5	20	25.8	2	3.138	16.862	4.81771	4.5	7.0605	12.57	5.5095	-5.8	0	15.5	24.3195	32.57	6.514	8.2505	1	9	14.121	6	8	6	5.4	6.9572	5.6128	2	3	0	0.129032	0.580645	0.614062	0	0	0.48503	-0.580645
148	Ma Rang	0	0	25	1	8	1	9	7	2	1	3	1.5	430.5	132.5	460	557.428	-126.928	-84.6187	0	0	13.38	13.38	298	25.2	481	582.876	469.08	52.12	-113.796	0	21	25.4478	6	10	4	5.4	6.224	7.156	7	6	0	0.956341	0.043659	0.917754	0.0537222	0	-0.0385871	0.0100631
149	Hamashing	0	0	47	1	2	1	8	3	5	1	5	2.5	100	56.1	40	62.76	37.24	14.896	0	0	12.57	12.57	43.9	0	53.5	83.9415	112.57	14.0712	28.6285	1	13.5	21.1815	6	25	2	5.4	6.2344	6.3356	3	2	1	0.747664	0.252336	0.888336	0	0	0.140673	-0.252336
150	Hamashing	0	0	35	1	0	1	5	3	2	1	5	1.1	30	12.51	1	1.569	28.431	25.8464	4.5	7.0605	12.57	5.5095	17.49	9	9.5	14.9055	51.57	10.314	36.6645	1	4	6.276	6	20	3	5.4	8.44	4.13	2	3	0	0.105263	0.421053	0.581734	0.17452	1	0.47647	-0.246533
151	Hamashing	0	0	29	1	5	1	4	2	2	1	2	2.2	20	17.5	10	11.096	8.904	4.04727	0	0	12.57	12.57	2.5	8.4	21	23.3016	40.97	10.2425	17.6684	1	11	12.2056	6	15	3	5.4	8.216	4.354	1	2	0	0.47619	0.52381	0.488162	0.205028	0	0.0119716	-0.318781
152	Hamashing	0	0	29	1	2	1	5	2	3	1	5	3	60	21.1	10	15.69	44.31	14.77	0	0	14.06	14.06	38.9	9	26	40.794	83.06	16.612	42.266	1	16	25.104	6	20	3	5.4	4.69	9.37	2	1	1	0.384615	0.615385	0.722369	0.108355	0	0.337754	-0.507029
153	Ma Rang	0	0	34	1	5	1	5	5	0	1	5	0.8	90	67.02	40	62.76	27.24	34.05	4.5	7.0605	13.38	6.3195	22.98	0	44.5	69.8205	103.38	20.676	33.5595	1	0	0	4	6	4	3.6	2.33	11.05	3	4	1	0.898876	0	0.870575	0	0	-0.0283018	0
154	Ma Rang	0	0	23	1	9	1	5	3	2	1	2	0.35	16	14.48	13	14.4248	1.5752	4.50057	0	0	13.38	13.38	1.52	72	61	67.6856	101.38	20.276	33.6944	1	48	53.2608	4	6	4	3.6	2.33	11.05	3	3	1	0.213115	0.786885	0.157822	0.710199	0	-0.0552927	-0.076686
155	Ma Rang	0	0	43	1	5	1	4	2	2	1	5	0.2	50	41.44	18	28.242	21.758	108.79	4.5	7.0605	13.38	6.3195	8.56	0	22.5	35.3025	63.38	15.845	28.0775	1	0	0	4	6	4	3.6	1.01	12.37	2	2	1	0.8	0	0.788892	0	0	-0.0111076	0
156	Ma Rang	0	0	23	1	8	1	5	3	2	1	5	0.7	80	72.76	45	70.605	9.395	13.4214	0	0	13.38	13.38	7.24	19.6	55.5	87.0795	124.98	24.996	37.9005	1	10.5	16.4745	4	6	4	3.6	1.06	12.32	3	2	1	0.810811	0.189189	0.640102	0.156825	0	-0.170708	-0.0323641
157	Phu Thuan	0	1	40	1	9	1	5	2	3	1	4	0.95	43	41.34	15	21.5535	21.4465	22.5753	0	0	14.41	14.41	1.66	8.4	31	44.5439	65.81	13.162	21.2661	1	16	22.9904	6	40	3	5.4	5.3104	9.0996	2	2	1	0.483871	0.516129	0.653396	0.12764	0	0.169525	-0.388489
158	LamTuyen	1	1	37	1	10	1	4	2	2	1	5	0.2	32.5	20.55	23	36.087	-3.587	-17.935	4.5	7.0605	15.16	8.0995	11.95	16.8	38.75	60.7987	64.46	16.115	3.66125	1	11.25	17.6513	6	55	3	5.4	8.598	6.562	2	2	1	0.593548	0.290323	0.504189	0.260627	0	-0.0893597	-0.0296958
159	Hamashing	0	1	37	1	9	1	5	2	3	1	5	8.5	110	58.5	30	47.07	62.93	7.40353	0	0	14.06	14.06	51.5	0	30	47.07	124.06	24.812	76.99	1	0	0	6	10	3	5.4	4.094	9.966	2	2	1	1	0	0.886668	0	1	-0.113332	0
160	Hamashing	0	0	38	1	3	1	4	2	2	1	5	3.2	100	25	50	78.45	21.55	6.73437	0	0	12.57	12.57	75	7	59	92.571	119.57	29.8925	26.999	1	9	14.121	6	10	3	5.4	3.883	8.687	2	2	1	0.847458	0.152542	0.83633	0.0585431	0	-0.0111274	-0.0939993
161	Hamashing	0	0	21	1	6	1	8	2	6	1	5	4	80	39.3	25	39.225	40.775	10.1937	4.5	7.0605	12.57	5.5095	40.7	0	29.5	46.2855	92.57	11.5712	46.2845	1	0	0	6	8	6	5.4	4.8372	7.7328	6	8	1	0.847458	0	0.864211	0	0	0.0167532	0
162	To dan pho 3	0	1	50	1	6	1	5	1	4	1	5	0.05	0	0	2	3.138	-3.138	-62.76	0	0	13.1	13.1	0	12.6	9.2	14.4348	30.02	6.004	15.5852	1	7.2	11.2968	6	40	3	5.4	6.612	6.488	1	0	1	0.217391	0.782609	0	0.41972	0	-0.217391	-0.362889
163	To dan pho 3	0	1	55	1	6	1	3	3	0	1	5	0.5	45	18	6	9.414	35.586	71.172	0	0	13.1	13.1	27	0	20.4	32.0076	58.1	19.3667	26.0924	1	14.4	22.5936	6	40	3	5.4	6.562	6.538	2	3	0	0.294118	0.705882	0.774527	0	0	0.480409	-0.705882
164	To dan pho 3	0	1	43	1	9	1	4	2	2	1	4	0.5	52.5	21.12	25	35.9225	16.5775	33.155	0	0	13.1	13.1	31.38	16.8	37	53.1653	82.4	20.6	29.2347	1	12	17.2428	6	40	3	5.4	6.54	6.56	2	2	0	0.675676	0.324324	0.637136	0.203883	0	-0.0385398	-0.120441
165	To dan pho 3	0	1	43	1	11	0	4	2	2	1	4	1	40	20.2	40	57.476	-17.476	-17.476	0	0	13.1	13.1	19.8	0	40	57.476	53.1	13.275	-4.376	1	0	0	6	40	3	5.4	6.59	6.51	2	2	0	1	0	0.753296	0	0	-0.246704	0
166	Phu Thuan	0	1	53	1	5	1	6	2	4	1	4	1.5	50	18.64	0	0	50	33.3333	0	0	14.41	14.41	31.36	0	0	0	64.41	10.735	64.41	1	0	0	6	20	3	5.4	1.95	12.46	2	2	1	0	0	0.776277	0	0	0.776277	0
167	Phu Thuan	0	1	35	1	8	1	4	2	2	1	1	0	0	0	0	0	0		0	0	14.41	14.41	0	19.8	18	18.7362	34.21	8.5525	15.4738	1	18	18.7362	6	20	3	5.4	5.934	8.476	0	0	0	0	1	0	0.578778	0	0	-0.421222
168	LamTuyen	1	1	63	1	5	1	5	3	2	1	1	0.35	95	69.05	100	104.09	-9.09	-25.9714	0	0	13.41	13.41	25.95	0	142	147.808	150.41	30.082	2.6022	1	0	0	4	50	2	3.6	4.1	9.31	2	2	0	0.704225	0	0.631607	0	0	-0.0726184	0
169	LamTuyen	1	1	28	1	5	1	2	1	1	1	5	0	0	0	0	0	0		0	0	13.41	13.41	0	12.75	15	23.535	26.16	13.08	2.625	1	15	23.535	6	55	3	5.4	7.738	5.672	0	0	0	0	1	0	0.487385	0	0	-0.512615
170	Hamashing	0	0	23	1	4	1	9	6	3	1	5	2.5	80	22.8	20	31.38	48.62	19.448	4.5	7.0605	12.57	5.5095	57.2	28	48.5	76.0965	120.57	13.3967	44.4735	1	24	37.656	5	25	2	4.5	4.3644	8.2056	6	4	1	0.412371	0.494845	0.663515	0.23223	0	0.251144	-0.262615
171	LamTuyen	1	1	36	1	9	1	5	2	3	1	5	0.4	45	31.58	30	47.07	-2.07	-5.175	0	0	13.46	13.46	13.42	33.6	49.2	77.1948	92.06	18.412	14.8652	1	19.2	30.1248	6	18	2	5.4	5.456	8.004	2	2	0	0.609756	0.390244	0.488812	0.364979	0	-0.120944	-0.0252645
172	Ma Rang	0	0	54	1	9	1	6	4	2	1	5	1.2	200	93.38	30	47.07	152.93	127.442	4.5	7.0605	13.38	6.3195	106.62	0	34.5	54.1305	282.98	47.1633	228.85	1	0	0	4	10	4	3.6	2.904	10.476	4	2	1	0.869565	0	0.706764	0	1	-0.162801	0
173	Hamashing	0	0	30	1	3	1	4	2	2	1	5	2	50	18.5	5	7.845	42.155	21.0775	0	0	12.57	12.57	31.5	9	9.8	15.3762	71.57	17.8925	56.1938	1	4.8	7.5312	4	25	4	3.6	7.8088	4.7612	2	2	1	0.510204	0.489796	0.698617	0.125751	0	0.188413	-0.364045
174	Hamashing	0	0	38	1	4	1	5	2	3	1	5	2	200	80.96	10	15.69	184.31	92.155	0	0	12.57	12.57	119.04	10.5	16	25.104	223.07	44.614	197.966	1	6	9.414	6	15	3	5.4	5.844	6.726	2	2	1	0.625	0.375	0.89658	0.0470704	0	0.27158	-0.32793
175	Hamashing	0	0	45	1	9	1	5	3	2	1	5	0.25	80	53.18	5	7.845	72.155	288.62	4.5	7.0605	12.57	5.5095	26.82	0	9.5	14.9055	92.57	18.514	77.6645	1	0	0	6	15	3	5.4	7.634	4.936	2	3	1	0.526316	0	0.864211	0	0	0.337895	0
176	Hamashing	0	1	29	1	6	1	4	2	2	1	5	2	100	31.35	0	0	100	50	0	0	14.06	14.06	68.65	16.8	18	28.242	130.86	32.715	102.618	1	18	28.242	6	10	3	5.4	4.394	9.666	1	2	1	0	1	0.764175	0.128381	0	0.764175	-0.871619
177	Hamashing	0	1	35	1	4	1	6	2	4	1	5	0.3	10	15.8	6	9.414	0.586	1.95333	0	0	14.06	14.06	-5.8	22.4	21.2	33.2628	48.86	8.14333	15.5972	1	12.8	20.0832	6	15	3	5.4	2.525	11.535	2	2	0	0.283019	0.603774	0.204666	0.458453	0	-0.0783525	-0.145321
178	Phu Thuan	0	1	35	1	5	1	4	2	2	1	3	1.5	40	30.05	10	12.118	27.882	18.588	0	0	14.41	14.41	9.95	11.2	26	31.5068	65.61	16.4025	34.1032	1	16	19.3888	6	20	3	5.4	4.544	9.866	2	2	0	0.384615	0.615385	0.609663	0.170706	0	0.225048	-0.444679
179	Hamashing	0	0	40	1	2	1	5	2	3	1	5	2	200	37.1667	12	18.828	181.172	90.586	0	0	12.57	12.57	162.833	0	22.9	35.9301	212.57	42.514	176.64	1	10.8	16.9452	6	10	3	5.4	7.108	5.462	2	2	1	0.524017	0.471616	0.940867	0	0	0.416849	-0.471616
180	LamTuyen	1	1	27	1	9	1	5	4	1	1	5	1	50	13.4	50	78.45	-28.45	-28.45	0	0	13.41	13.41	36.6	0	62	97.278	81.41	16.282	-15.868	1	0	0	4	55	2	3.6	4.592	8.818	2	3	0	0.806452	0	0.614175	0	0	-0.192276	0
181	Hamashing	0	0	45	1	0	1	7	4	3	1	5	1	10	24.595	2	3.138	6.862	6.862	0	0	12.57	12.57	-14.595	0	14.8	23.2212	22.57	3.22429	-0.6512	1	12.8	20.0832	6	25	2	5.4	4.2944	8.2756	3	4	0	0.135135	0.864865	0.443066	0	0	0.307931	-0.864865
182	Phu Thuan	0	1	58	1	5	1	3	3	0	1	3	0.4	13	4.14	6	7.2708	5.7292	14.323	0	0	14.41	14.41	8.86	12.6	6	7.2708	42.01	14.0033	34.7392	1	0	0	6	8	3	5.4	4.1236	10.2864	4	3	0	1	0	0.30945	0.299929	0	-0.69055	0.299929
183	LamTuyen	1	1	46	1	12	1	6	2	4	1	5	0.65	45	15.43	20	31.38	13.62	20.9538	4.5	7.0605	13.41	6.3495	29.57	22.4	37.3	58.5237	80.81	13.4683	22.2863	1	12.8	20.0832	6	55	3	5.4	5.485	7.925	2	2	1	0.536193	0.343164	0.556862	0.277193	0	0.0206687	-0.0659701
184	Phu Thuan	0	1	47	1	12	1	5	2	3	1	4	1.5	100	71.2	70	100.583	-0.583	-0.388667	0	0	14.41	14.41	28.8	0	70	100.583	114.41	22.882	13.827	1	0	0	6	10	3	5.4	3.2622	11.1478	2	2	1	1	0	0.874049	0	0	-0.125951	0
185	LamTuyen	1	1	44	1	10	1	4	2	2	1	5	0.15	25	20.59	18	28.242	-3.242	-21.6133	0	0	15.16	15.16	4.41	8.4	24	37.656	48.56	12.14	10.904	1	6	9.414	6	55	3	5.4	9.848	5.312	2	2	0	0.75	0.25	0.514827	0.172982	0	-0.235173	-0.0770181
186	To dan pho 3	0	1	35	1	5	1	5	2	3	1	5	0.5	63	33.55	30	47.07	15.93	31.86	0	0	13.1	13.1	29.45	22.4	46	72.174	98.5	19.7	26.326	1	16	25.104	6	40	3	5.4	6.54	6.56	2	2	0	0.652174	0.347826	0.639594	0.227411	0	-0.01258	-0.120415
187	LamTuyen	1	1	46	1	12	1	6	2	4	1	5	1	160	101.62	90	141.21	18.79	18.79	4.5	7.0605	15.16	8.0995	58.38	0	114.5	179.65	225.16	37.5267	45.5095	1	0	0	6	50	3	5.4	8.202	6.958	2	2	1	0.786026	0	0.710606	0	1	-0.0754204	0
188	Hamashing	0	0	33	1	3	1	4	2	2	1	5	3	300	61.1833	150	235.35	64.65	21.55	0	0	12.57	12.57	238.817	0	156	244.764	312.57	78.1425	67.806	1	6	9.414	4	25	4	3.6	6.0288	6.5412	2	1	1	0.961538	0.0384615	0.959785	0	0	-0.00175345	-0.0384615
189	Hamashing	0	0	33	1	2	1	3	2	1	1	3	1	50	14.68	30	36.354	13.646	13.646	0	0	12.57	12.57	35.32	28	50	60.59	90.57	30.19	29.98	1	20	24.236	6	25	4	5.4	7.5888	4.9812	2	2	1	0.6	0.4	0.552059	0.309153	0	-0.0479408	-0.0908469
190	Ma Rang	0	0	60	1	11	1	6	5	1	1	5	0.997	60	17.3	30	47.07	12.93	12.9689	4.5	7.0605	13.38	6.3195	42.7	21	34.5	54.1305	94.38	15.73	40.2495	1	0	0	4	8	4	3.6	2.7648	10.6152	3	5	1	0.869565	0	0.635728	0.222505	0	-0.233837	0.222505
191	Ma Rang	0	0	38	1	7	1	6	2	4	1	5	0.3	98	47.6967	40	62.76	35.24	117.467	4.5	7.0605	13.38	6.3195	50.3033	8.4	49.3	77.3517	119.78	19.9633	42.4283	1	4.8	7.5312	4	10	4	3.6	3.484	9.896	2	2	0	0.811359	0.0973631	0.818167	0.0701286	0	0.00680761	-0.0272345
192	Ma Rang	0	0	44	1	5	1	10	5	5	1	3	1.1	211	113.24	130	157.534	53.466	48.6055	0	0	13.38	13.38	97.76	0	130	157.534	224.38	22.438	66.846	1	0	0	4	10	4	3.6	2.904	10.476	5	5	1	1	0	0.940369	0	0	-0.059631	0
193	Hamashing	0	1	39	1	7	1	4	2	2	1	5	1	50	13.6	30	47.07	2.93	2.93	0	0	14.06	14.06	36.4	8.4	35.4	55.5426	72.46	18.115	16.9174	1	5.4	8.4726	6	15	3	5.4	3.75	10.31	2	2	1	0.847458	0.152542	0.690036	0.115926	0	-0.157422	-0.0366163
194	Hamashing	0	0	44	1	6	1	3	3	0	1	5	6	200	36.1	30	47.07	152.93	25.4883	0	0	12.57	12.57	163.9	0	30	47.07	212.57	70.8567	165.5	1	0	0	4	25	2	3.6	5.0844	7.4856	3	3	1	1	0	0.940867	0		-0.0591335	0
195	Hamashing	0	0	50	1	0	1	3	3	0	1	5	3	65	24.05	15	23.535	41.465	13.8217	4.5	7.0605	12.57	5.5095	40.95	12.6	26.25	41.1863	90.17	30.0567	48.9837	1	6.75	10.5907	6	25	2	5.4	4.8944	7.6756	5	3	1	0.571429	0.257143	0.720861	0.139736	0	0.149432	-0.117407
196	Hamashing	0	0	29	1	9	1	3	2	1	1	3	1.5	40	22.22	5	6.059	33.941	22.6273	0	0	12.57	12.57	17.78	16.8	17	20.6006	69.37	23.1233	48.7694	1	12	14.5416	5	25	2	4.5	5.4144	7.1556	2	2	0	0.294118	0.705882	0.576618	0.24218	0	0.2825	-0.463703
197	LamTuyen	1	1	51	1	9	1	3	2	1	1	5	0	30	10.625	0	0	30		0	0	13.41	13.41	19.375	8.4	8.82	13.8386	53.322	17.774	39.4834	1	4.5	7.0605	6	40	3	5.4	5.561	7.849	2	1	1	0	0.510204	0.56262	0.157533	0	0.56262	-0.352671
198	LamTuyen	1	1	40	1	8	1	4	2	2	1	3	0.7	40	20.97	20	24.236	15.764	22.52	0	0	13.41	13.41	19.03	0	20	24.236	53.41	13.3525	29.174	1	0	0	4	40	2	3.6	3.654	9.756	2	2	1	1	0	0.748923	0	0	-0.251077	0
199	LamTuyen	1	1	42	1	9	1	4	2	2	1	5	0.2	16	9.08	16	25.104	-9.104	-45.52	0	0	13.41	13.41	6.92	0	16	25.104	29.41	7.3525	4.306	1	0	0	6	40	3	5.4	5.348	8.062	2	1	0	1	0	0.544033	0	0	-0.455967	0
200	LamTuyen	1	1	54	1	10	1	6	4	2	1	5	3	275	95.85	200	313.8	-38.8	-12.9333	0	0	13.975	13.975	179.15	0	210	329.49	308.975	51.4958	-20.515	1	0	0	7	5	5	6.3	0.81	13.17	2	3	1	0.952381	0	0.89	0	0	-0.062381	0
201	Hamashing	0	0	34	1	6	1	4	2	2	1	4	1	40	29.75	10	14.369	25.631	25.631	0	0	12.57	12.57	10.25	8.4	25	35.9225	60.97	15.2425	25.0475	1	15	21.5535	6	15	3	5.4	6.464	6.106	2	2	1	0.4	0.6	0.65606	0.137773	0	0.25606	-0.462227
202	Hamashing	0	0	24	1	3	1	3	2	1	1	4	0.45	8	7.2	0	0	8	17.7778	0	0	12.57	12.57	0.8	42	30	43.107	62.57	20.8567	19.463	1	30	43.107	6	20	4	5.4	5.88	6.69	0	2	0	0	1	0.127857	0.671248	0	0.127857	-0.328752
203	LamTuyen	1	1	54	1	12	1	4	3	1	1	5	0.5	40	37.44	15	23.535	16.465	32.93	0	0	13.46	13.46	2.56	31.5	35.25	55.3072	84.96	21.24	29.6528	1	20.25	31.7722	6	20	2	5.4	5.4856	7.9744	3	3	1	0.425532	0.574468	0.47081	0.370763	0	0.0452779	-0.203705
204	LamTuyen	1	1	40	1	7	1	4	2	2	1	5	1	40	10.87	0	0	40	40	0	0	13.46	13.46	29.13	28	20	31.38	81.46	20.365	50.08	1	20	31.38	6	18	2	5.4	3.866	9.594	2	2	1	0	1	0.491039	0.343727	0	0.491039	-0.656273
205	LamTuyen	1	1	30	1	12	1	4	1	3	1	3	0	0	0	0	0	0		0	0	13.41	13.41	0	32.4	24	29.0832	45.81	11.4525	16.7268	1	24	29.0832	6	45	2	5.4	2.4336	10.9764	0	0	0	0	1	0	0.707269	0	0	-0.292731
206	LamTuyen	1	1	31	1	12	1	4	2	2	1	2	0.1	25	20.12	25	27.74	-2.74	-27.4	0	0	13.41	13.41	4.88	30	91	100.974	104.41	26.1025	3.4364	1	36	39.9456	4	50	2	3.6	4.168	9.242	1	1	1	0.274725	0.395604	0.239441	0.287329	0	-0.0352846	-0.108276
207	Hamashing	0	0	36	1	0	1	4	2	2	1	5	2.6	20	23.7	9	14.121	5.879	2.26115	4.5	7.0605	12.57	5.5095	-3.7	8.4	18.3	28.7127	40.97	10.2425	12.2573	1	4.8	7.5312	6	25	4	5.4	7.8288	4.7412	2	2	1	0.491803	0.262295	0.488162	0.205028	0	-0.00364121	-0.057267
208	Hamashing	0	0	24	1	2	1	3	2	1	1	3	0.3	11	6.35	0	0	11	36.6667	0	0	12.57	12.57	4.65	22.4	0	0	45.97	15.3233	45.97	1	0	0	4	25	4	3.6	6.3288	6.2412	0	2	0	0	0	0.239286	0.487274	0	0.239286	0.487274
209	Hamashing	0	0	39	1	2	1	6	2	4	1	5	3	100	68	10	15.69	84.31	28.1033	0	0	12.57	12.57	32	5.6	14.5	22.7505	118.17	19.695	95.4195	1	4.5	7.0605	6	25	2	5.4	5.0144	7.5556	2	2	0	0.689655	0.310345	0.846238	0.0473894	0	0.156583	-0.262955
210	Lam tuyen	1	1	21	1		1	3	2	1	0	5	1	100	12.04	100	156.9	-56.9	-56.9	0	0	0	0	87.96	18	100	156.9	118	39.3333	-38.9	1	0	0	n.a	n.a	n.a	n.a	n.a	n.a	2	2	1	1	0	0.847458	0.152542	0	-0.152542	0.152542
211	Lam tuyen	1	1	40	1	8	1	5	2	3	0	5	0.15	100	71.9	30	47.07	52.93	352.867	8.7	13.6503	0	-13.6503	28.1	42	59.7	93.6693	142	28.4	48.3307	1	21	32.949	n.a	n.a	n.a	n.a	n.a	n.a	1	1	1	0.502513	0.351759	0.704225	0.295775	0	0.201713	-0.0559841
212	Lam tuyen	1	1	58	1	6	1	7	4	3	0	5	1.1	82	28.85	30	47.07	34.93	31.7545	8.7	13.6503	0	-13.6503	53.15	0	50.7	79.5483	82	11.7143	2.4517	1	12	18.828	n.a	n.a	n.a	n.a	n.a	n.a	2	4	1	0.591716	0.236686	1	0	0	0.408284	-0.236686
213	Lam tuyen	1	1	45	1	11	1	4	2	2	0	5	1.2	180	124.8	160	251.04	-71.04	-59.2	0	0	0	0	55.2	0	160	251.04	180	45	-71.04	1	0	0	n.a	n.a	n.a	n.a	n.a	n.a	2	2	0	1	0	1	0	0	0	0
214	Lam tuyen	1	1	32	1	12	1	5	1	4	0	5	0.4	42	45.02	25.5	40.0095	1.9905	4.97625	0	0	0	0	-3.02	28	97.5	152.977	70	14	-82.9775	0	72	112.968	n.a	n.a	n.a	n.a	n.a	n.a	1	2	0	0.261538	0.738462	0.6	0.4	0	0.338462	-0.338462
215	Lam tuyen	1	1	29	1	12	1	5	3	2	0	5	1.1	110	95.3	103	161.607	-51.607	-46.9155	8.7	13.6503	0	-13.6503	14.7	0	121.3	190.32	110	22	-80.3197	0	9.6	15.0624	n.a	n.a	n.a	n.a	n.a	n.a	1	3	1	0.849134	0.0791426	1	0	0	0.150866	-0.0791426
216	Lam tuyen	1	1	52	1	12	1	4	4	0	0	5	0.53	133	75.49	123.5	193.772	-60.7715	-114.663	8.7	13.6503	0	-13.6503	57.51	0	139.2	218.405	141	35.25	-77.4048	1	0	0	n.a	n.a	n.a	n.a	n.a	n.a	2	2	1	0.887213	0	0.943262	0	0	0.0560498	0
217	Lam tuyen	1	1	27	1		1	5	5	0	0	5	1.2	200	77	50	78.45	121.55	101.292	0	0	0	0	123	0	50	78.45	220	44	141.55	1	0	0	n.a	n.a	n.a	n.a	n.a	n.a	3	3	1	1	0	0.909091	0	1	-0.0909091	0
218	Lam tuyen	1	0	39	1	8	1	4	2	2	0	5	1.1	360	246.5	50	78.45	281.55	255.955	0	0	0	0	113.5	0	134	210.246	444	111	233.754	1	0	0	n.a	n.a	n.a	n.a	n.a	n.a	1	1	1	0.373134	0	0.810811	0	0	0.437676	0
219	Lam tuyen	1	1	49	0		1	4	2	2	0	5	1.5	115	58	85	133.365	-18.365	-12.2433	0	0	0	0	57	0	85	133.365	115	28.75	-18.365	1	0	0	n.a	n.a	n.a	n.a	n.a	n.a	2	2	1	1	0	1	0	0	0	0
220	hamasinh	0	1	23	1	8	1	3	2	1	0	5	1.7	30	14.5	15	23.535	6.465	3.80294	0	0	0	0	15.5	16	33	51.777	46	15.3333	-5.777	1	18	28.242	n.a	n.a	n.a	n.a	n.a	n.a	3	2	0	0.454545	0.545455	0.652174	0.347826	0	0.197628	-0.197628
221	Phu Thuan	0	1	51	0		1	2	1	1	0	5	0.06	30	9.73	18	28.242	1.758	29.3	0	0	0	0	20.27	11.2	24.4	38.2836	41.2	20.6	2.9164	1	6.4	10.0416	n.a	n.a	n.a	n.a	n.a	n.a	1	1	1	0.737705	0.262295	0.728155	0.271845	0	-0.00954958	0.00954958
222	Lam tuyen	1	0	52	1		1	8	6	2	0	5	1.5	220	300.7	245	384.405	-164.405	-109.603	0	0	0	0	-80.7	0	245	384.405	220		-164.405	0	0	0	n.a	n.a	n.a	n.a	n.a	n.a	6	6	1	1	0	1	0	0	0	0
223	Ma Rang	0	0	57	1		1	5	4	1	0	5	1	210	136.5	110	172.59	37.41	37.41	0	0	0	0	73.5	0	110	172.59	291.6	58.32	119.01	1	0	0	n.a	n.a	n.a	n.a	n.a	n.a	3	2	1	1	0	0.720165	0	0	-0.279835	0
224	Ma Rang	0	1	53	0	8	0	2	1	1	0	5	0	0	0	0	0	0		0	0	0	0	0	28	16	25.104	28	14	2.896	1	16	25.104	n.a	n.a	n.a	n.a	n.a	n.a	0	0	0	0	1	0	1	0	0	0
225	Xuan Thuong	0	0	44	1	8	1	6	3	3	0	5	0.45	70	75.81	100	156.9	-86.9	-193.111	0	0	0	0	-5.81	8.4	109.6	171.962	78.4	13.0667	-93.5624	0	9.6	15.0624	n.a	n.a	n.a	n.a	n.a	n.a	2	2		0.912409	0.0875912	0.892857	0.107143		-0.0195516	0.0195516
226	Ma Rang	0	0	46	1		1	6	2	4	0	5	1	110	80.15	80	125.52	-15.52	-15.52	0	0	0	0	29.85	12	92	144.348	122	20.3333	-22.348	1	12	18.828	n.a	n.a	n.a	n.a	n.a	n.a	2	2	0	0.869565	0.130435	0.901639	0.0983607	0	0.0320741	-0.0320741
227	Ma Rang	0	1	42	0		1	4	2	2	0	5	0.3	8	6.9	5	7.845	0.155	0.516667	0	0	0	0	1.1	11.2	11.4	17.8866	19.2	4.8	1.3134	1	6.4	10.0416	n.a	n.a	n.a	n.a	n.a	n.a	2	2	0	0.438596	0.561404	0.416667	0.583333	0	-0.0219298	0.0219298
228	Lam tuyen	1	1	30	1	10	1	3	3	0	0	5	7	250	62.59	150	235.35	14.65	2.09286	0	0	0	0	187.41	0	150	235.35	250	83.3333	14.65	1	0	0	n.a	n.a	n.a	n.a	n.a	n.a	3	3	1	1	0	1	0	0	0	0
229	Lam tuyen	1	1	50	1	9	1	5	4	1	0	5	1.9	150	57.9	150	235.35	-85.35	-44.9211	8.7	13.6503	0	-13.6503	92.1	33.6	177.9	279.125	183.6	36.72	-95.5251	1	19.2	30.1248	n.a	n.a	n.a	n.a	n.a	n.a	4	4	0	0.84317	0.107926	0.816993	0.183007	0	-0.0261769	0.0750807
230	hamasinh	0	1	55	1		1	5	5	0	0	5	1.5	40	31	0	0	40	26.6667	0	0	0	0	9	0	196	307.524	236	47.2	-71.524	1	0	0	n.a	n.a	n.a	n.a	n.a	n.a	0	3	1	0	0	0.169492	0	0	0.169492	0
231	Lam tuyen	1	1	41	1		1	4	2	2	0	5	0	0	0	0	0	0		0	0	0	0	0	56	32	50.208	56	14	5.792	1	32	50.208	n.a	n.a	n.a	n.a	n.a	n.a	0	0	0	0	1	0	1	0	0	0
232	hamasinh	0	1	55	1		1	5	3	2	0	5	0.17	8	4.8	5	7.845	0.155	0.911765	0	0	0	0	3.2	0	12	18.828	18	3.6	-0.828	1	0	0	n.a	n.a	n.a	n.a	n.a	n.a	1	1	1	0.416667	0	0.444444	0	0	0.0277778	0
233	Lam tuyen	1	1	42	0		1	4	2	2	0	5	0.2	15	12	0	0	15	75	0	0	0	0	3	56	32	50.208	71	17.75	20.792	1	32	50.208	n.a	n.a	n.a	n.a	n.a	n.a	2	2	1	0	1	0.211268	0.788732	0	0.211268	-0.211268
234	To dan pho 3	0	1	49	0		1	5	3	2	0	5	0.7	20	20.4	0	0	20	28.5714	0	0	0	0	-0.4	28	30	47.07	68	13.6	20.93	1	16	25.104	n.a	n.a	n.a	n.a	n.a	n.a	1	1	1	0	0.533333	0.294118	0.411765	1	0.294118	-0.121569
235	Lam tuyen	1	0	25	0	8	1	4	2	2	0	5	3	42.5	22.55	8	12.552	29.948	9.98267	8.7	13.6503	0	-13.6503	19.95	0	24.7	38.7543	42.5	10.625	3.7457	1	8	12.552	n.a	n.a	n.a	n.a	n.a	n.a	2	2	0	0.323887	0.323887	1	0	0	0.676113	-0.323887
236	hamasinh	0	1	52	1		1	5	4	1	0	5	1	20	20.75	0	0	20	20	0	0	0	0	-0.75	67.2	38.4	60.2496	87.2	17.44	26.9504	1	38.4	60.2496	n.a	n.a	n.a	n.a	n.a	n.a	4	4	1	0	1	0.229358	0.770642	0	0.229358	-0.229358
237	Lam tuyen	1	0	23	1	9	1	4	4	0	0	5	2	80	23.4	60	94.14	-14.14	-7.07	0	0	0	0	56.6	0	60	94.14	80	20	-14.14	1	0	0	n.a	n.a	n.a	n.a	n.a	n.a	4	4	0	1	0	1	0	0	0	0
238	Ma Rang	0	1	58	1	5	1	2	2	0	0	5	1.6	72	30.02	80	125.52	-53.52	-33.45	8.7	13.6503	0	-13.6503	41.98	0	138.7	217.62	72	36	-145.62	0	50	78.45	n.a	n.a	n.a	n.a	n.a	n.a	2	2		0.576784	0.36049	1	0	0	0.423216	-0.36049
239	hamasinh	0	1	59	0		1	6	2	4	0	5	2	22	12.2	18	28.242	-6.242	-3.121	0	0	0	0	9.8	72	58	91.002	94	15.6667	2.998	1	40	62.76	n.a	n.a	n.a	n.a	n.a	n.a	2	2	0	0.310345	0.689655	0.234043	0.765957	0	-0.0763023	0.0763023
240	Lam tuyen	1	1	50	1	11	1	4	4	0	0	5	1.18	165	92.7	150	235.35	-70.35	-59.6186	0	0	0	0	72.3	0	156	244.764	173	43.25	-71.764	1	0	0	n.a	n.a	n.a	n.a	n.a	n.a	2	2	1	0.961538	0	0.953757	0	0	-0.00778124	0
241	Xom moi	0	1	70	1		1	3	2	1	0	5	1	20	4.7	20	31.38	-11.38	-11.38	0	0	0	0	15.3	0	20	31.38	44	14.6667	12.62	1	0	0	n.a	n.a	n.a	n.a	n.a	n.a	2	2	0	1	0	0.454545	0	0	-0.545455	0
242	Lam tuyen	1	0	30	1		1	5	2	3	0	5	0.6	40	50.38	20	31.38	8.62	14.3667	8.7	13.6503	0	-13.6503	-10.38	25	48.7	76.4103	65	13	-11.4103	1	20	31.38	n.a	n.a	n.a	n.a	n.a	n.a	2	2	0	0.410678	0.410678	0.615385	0.384615	0	0.204707	-0.0260622
243	Ma Rang	0	0	50	1		1	5	4	1	0	5	0.3	20	36	12	18.828	1.172	3.90667	0	0	0	0	-16	90	48	75.312	146	29.2	70.688	1	36	56.484	n.a	n.a	n.a	n.a	n.a	n.a	3	3	1	0.25	0.75	0.136986	0.616438	0	-0.113014	-0.133562
244	Lam tuyen	1	1	49	1		1	5	2	3	0	5	4.15	400	215.55	300	470.7	-70.7	-17.0361	0	0	0	0	184.45	0	300	470.7	400	80	-70.7	1	0	0	n.a	n.a	n.a	n.a	n.a	n.a	2	2	0	1	0	1	0	1	0	0
245	Lam tuyen	1	1	46	0		1	3	1	2	0	5	0.25	20	38.9	15	23.535	-3.535	-14.14	0	0	0	0	-18.9	0	15	23.535	20	6.66667	-3.535	1	0	0	n.a	n.a	n.a	n.a	n.a	n.a	1	1	0	1	0	1	0	0	0	0
246	Lam tuyen	1	1	32	0		0	3	2	1	0	5	0	0	0	0	0	0		0	0	0	0	0	56	36	56.484	56	18.6667	-0.484	1	36	56.484	n.a	n.a	n.a	n.a	n.a	n.a	0	0	0	0	1	0	1	0	0	0
247	Lam tuyen	1	1	58	0		1	6	2	4	0	5	0.6	8	3.9	8	12.552	-4.552	-7.58667	0	0	0	0	4.1	0	80	125.52	116	19.3333	-9.52	1	0	0	n.a	n.a	n.a	n.a	n.a	n.a	1	1	0	0.1	0	0.0689655	0	0	-0.0310345	0
248	Lam tuyen	1	1	84	1		1	5	2	3	0	5	0.05	1	0.5	1	1.569	-0.569	-11.38	0	0	0	0	0.5	0	25	39.225	37	7.4	-2.225	1	0	0	n.a	n.a	n.a	n.a	n.a	n.a	1	1	0	0.04	0	0.027027	0	0	-0.012973	0
249	Lam tuyen	1	1	43	1	11	1	5	2	3	0	5	1	20	7.48	24	37.656	-17.656	-17.656	1.75	2.74575	0	-2.74575	12.52	0	25.75	40.4017	20	4	-20.4017	0	0	0	n.a	n.a	n.a	n.a	n.a	n.a	2	2	0	0.932039	0	1	0	0	0.0679612	0
250	hamasinh	0	1	53	1		1	5	3	2	0	5	3	310	110.24	200	313.8	-3.8	-1.26667	0	0	0	0	199.76	0	260	407.94	370	74	-37.94	1	0	0	n.a	n.a	n.a	n.a	n.a	n.a	1	1	0	0.769231	0	0.837838	0	0	0.0686071	0
251	Lam tuyen	1	1	41	0		1	4	2	2	0	5	0.6	15	19.51	0	0	15	25	0	0	0	0	-4.51	50	30	47.07	65	16.25	17.93	1	30	47.07	n.a	n.a	n.a	n.a	n.a	n.a	2	2	0	0	1	0.230769	0.769231	0	0.230769	-0.230769
252	Lam tuyen	1	1	52	0		1	4	2	2	0	5	0.39	10	27	3	4.707	5.293	13.5718	0	0	0	0	-17	84	63	98.847	94	23.5	-4.847	1	0	0	n.a	n.a	n.a	n.a	n.a	n.a	1	1	0	0.047619	0	0.106383	0.893617	0	0.0587639	0.893617
253	Lam tuyen	1	1	50	1		1	6	4	2	0	5	2	200	64.28	100	156.9	43.1	21.55	0	0	0	0	135.72	0	100	156.9	200	33.3333	43.1	1	0	0	n.a	n.a	n.a	n.a	n.a	n.a	4	4	1	1	0	1	0	1	0	0
254	Lam tuyen	1	1	54	1		1	9	6	3	0	5	0.3	30	21.85	10	15.69	14.31	47.7	0	0	0	0	8.15	0	10	15.69	30	3.33333	14.31	1	0	0	n.a	n.a	n.a	n.a	n.a	n.a	2	2	0	1	0	1	0	0	0	0
255	Lam tuyen	1	1	35	1		1	4	2	2	0	5	0.8	55	73.65	50	78.45	-23.45	-29.3125	8.7	13.6503	0	-13.6503	-18.65	25.2	73.1	114.694	80.2	20.05	-34.4939	1	14.4	22.5936	n.a	n.a	n.a	n.a	n.a	n.a	2	2	0	0.683995	0.19699	0.685786	0.314214	0	0.00179101	0.117224
256	Lam tuyen	1	1	48	1		1	5	4	1	0	5	4	335	105.85	234.5	367.93	-32.9305	-8.23262	0	0	0	0	229.15	0	234.5	367.93	335	67	-32.9305	1	0	0	n.a	n.a	n.a	n.a	n.a	n.a	2	3	1	1	0	1	0	1	0	0
257	Lam tuyen	1	1	51	1		1	5	2	3	0	5	3	215	87.7	200	313.8	-98.8	-32.9333	0	0	0	0	127.3	0	200	313.8	215	43	-98.8	1	0	0	n.a	n.a	n.a	n.a	n.a	n.a	2	2	1	1	0	1	0	1	0	0
258	Ma Rang	0	1	64	0	9	1	6	2	4	0	5	0.5	10	2.1	3	4.707	5.293	10.586	0	0	0	0	7.9	0	39	61.191	46	7.66667	-15.191	1	0	0	n.a	n.a	n.a	n.a	n.a	n.a	1	1	0	0.0769231	0	0.217391	0	0	0.140468	0
259	hamasinh	0	0	27	0	13	1	4	2	2	0	5	0.9	10	12.8	8	12.552	-2.552	-2.83556	8.7	13.6503	0	-13.6503	-2.8	8.4	21.5	33.7335	18.4	4.6	-15.3335	0	4.8	7.5312	n.a	n.a	n.a	n.a	n.a	n.a	2	2	0	0.372093	0.223256	0.543478	0.456522	0	0.171385	0.233266
260	hamasinh	0	1	44	1		0	5	2	3	0	5	0.5	140	101.4	100	156.9	-16.9	-33.8	0	0	0	0	38.6	0	100	156.9	140	28	-16.9	1	0	0	n.a	n.a	n.a	n.a	n.a	n.a	2	2	1	1	0	1	0	0	0	0
261	Ma Rang	0	0	24	0		1	7	3	4	0	5	0.3	70	56.51	55	86.295	-16.295	-54.3167	0	0	0	0	13.49	12.6	64.6	101.357	83.6	11.9429	-17.7574	1	9.6	15.0624	n.a	n.a	n.a	n.a	n.a	n.a	4	3	1	0.851393	0.148607	0.837321	0.150718	0	-0.0140726	0.00211089
262	Ma Rang	0	0	43	1		1	7	4	3	0	5	1	285	220.975	100	156.9	128.1	128.1	0	0	0	0	64.025	0	100	156.9	285	40.7143	128.1	1	0	0	n.a	n.a	n.a	n.a	n.a	n.a	2	4	1	1	0	1	0	1	0	0
263	Ma Rang	0	0	32	1		0	3	2	1	0	5	0.3	20	0	16	25.104	-5.104	-17.0133	0	0	0	0	20	16.8	25.6	40.1664	36.8	12.2667	-3.3664	1	9.6	15.0624	n.a	n.a	n.a	n.a	n.a	n.a	2	2	0	0.625	0.375	0.543478	0.456522	0	-0.0815217	0.0815217
264	Ma Rang	0	1	29	1		1	5	2	3	0	5	0.2	240	173.81	60	94.14	145.86	729.3	0	0	0	0	66.19	21	72	112.968	261	52.2	148.032	1	12	18.828	n.a	n.a	n.a	n.a	n.a	n.a	2	2	1	0.833333	0.166667	0.91954	0.0804598	0	0.0862069	-0.0862069
265	Lam tuyen	1	1	44	0		1	7	3	4	0	5	0.6	200	153.62	72	112.968	87.032	145.053	0	0	0	0	46.38	12.6	79.2	124.265	212.6	30.3714	88.3352	1	7.2	11.2968	n.a	n.a	n.a	n.a	n.a	n.a	3	3	0	0.909091	0.0909091	0.940734	0.0592662	0	0.0316429	-0.0316429
266	Ma Rang	0	1	47	0		0	3	3	0	0	5	0	0	0	0	0	0		0	0	0	0	0	75.6	28.8	45.1872	75.6	25.2	30.4128	1	28.8	45.1872	n.a	n.a	n.a	n.a	n.a	n.a	0	0	0	0	1	0	1	0	0	0
267	lac Lam	0	0	24	1		1	5	5	0	0	5	1	150	109.14	100	156.9	-6.9	-6.9	0	0	0	0	40.86	0	100	156.9	150	30	-6.9	1	0	0	n.a	n.a	n.a	n.a	n.a	n.a	2	5	1	1	0	1	0	1	0	0
268	Ma Rang	0	0	31	1		1	4	2	2	0	5	0.15	20	21.4	15	23.535	-3.535	-23.5667	8.7	13.6503	0	-13.6503	-1.4	8.4	33.3	52.2477	28.4	7.1	-23.8477	0	9.6	15.0624	n.a	n.a	n.a	n.a	n.a	n.a	2	1	0	0.45045	0.288288	0.704225	0.295775	0	0.253775	0.00748636
269	Ma Rang	0	0	23	0		1	7	4	3	0	5	1	85	32.65	30	47.07	37.93	37.93	0	0	0	0	52.35	16.8	37.2	58.3668	101.8	14.5429	43.4332	1	7.2	11.2968	n.a	n.a	n.a	n.a	n.a	n.a	3	4	1	0.806452	0.193548	0.834971	0.165029	0	0.0285189	-0.0285189
270	Ma Rang	0	0	28	0		1	4	2	2	0	5	0.4	25	22.55	15	23.535	1.465	3.6625	8.7	13.6503	0	-13.6503	2.45	12.6	32.9	51.6201	39.6	9.9	-12.0201	1	7.2	11.2968	n.a	n.a	n.a	n.a	n.a	n.a	2	2	0	0.455927	0.218845	0.631313	0.318182	0	0.175386	0.0993368
271	Ma Rang	0	1	39	0	6	0	4	2	2	0	5	3	250	162.45	50	78.45	171.55	57.1833	0	0	0	0	87.55	8.4	59.6	93.5124	258.4	64.6	164.888	1	9.6	15.0624	n.a	n.a	n.a	n.a	n.a	n.a	2	2	1	0.838926	0.161074	0.967492	0.0325077	0	0.128566	-0.128566
272	Lam tuyen	1	1	46	1		1	4	2	2	0	5	0.9	30	65.65	20	31.38	-1.38	-1.53333	8.7	13.6503	0	-13.6503	-35.65	25.2	43.1	67.6239	55.2	13.8	-12.4239	1	14.4	22.5936	n.a	n.a	n.a	n.a	n.a	n.a	2	2	1	0.464037	0.334107	0.543478	0.456522	0	0.0794411	0.122415
273	Lam tuyen	1	1	30	0	5	0	3	2	1	0	5	0	0	0	0	0	0		0	0	0	0	0	50.4	28.8	45.1872	59.4	19.8	14.2128	1	28.8	45.1872	n.a	n.a	n.a	n.a	n.a	n.a	0	0	1	0	1	0	0.848485	0	0	-0.151515
274	Ma Rang	0	1	74	1	5	0	2	2	0	0	5	0	20	32	0	0	20		0	0	0	0	-12	0	30	47.07	57.55	28.775	10.48	1	30	47.07	n.a	n.a	n.a	n.a	n.a	n.a	0	0	1	0	1	0.347524	0	0	0.347524	-1
275	Ma Rang	0	0	41	1	0	1	4	2	2	0	5	0.1	1.4	6.2	1	1.569	-0.169	-1.69	0	0	0	0	-4.8	8.4	5.8	9.1002	9.8	2.45	0.6998	1	4.8	7.5312	n.a	n.a	n.a	n.a	n.a	n.a	2	2	0	0.172414	0.827586	0.142857	0.857143	0	-0.0295567	0.0295567
276	Ma Rang	0	1	48	1	7	1	5	3	2	0	5	0	0	0	0	0	0		0	0	0	0	0	63	28.8	45.1872	63	12.6	17.8128	1	28.8	45.1872	n.a	n.a	n.a	n.a	n.a	n.a	2	3	0	0	1	0	1	0	0	0
277	Lac Lam	0	1	21	0	12	1	4	2	2	0	5	2	100	80.5	45	70.605	29.395	14.6975	0	0	0	0	19.5	0	47.4	74.3706	103.6	25.9	29.2294	1	2.4	3.7656	n.a	n.a	n.a	n.a	n.a	n.a	3	2	1	0.949367	0.0506329	0.965251	0	0	0.0158839	-0.0506329
278	Lam tuyen	1	1	28	0	6	0	4	2	2	0	5	0.1	4	1.7	0	0	4	40	0	0	0	0	2.3	22.4	19.2	30.1248	26.4	6.6	-3.7248	1	19.2	30.1248	n.a	n.a	n.a	n.a	n.a	n.a	2	2	0	0	1	0.151515	0.848485	0	0.151515	-0.151515
279	Lam tuyen	1	1	46	1		1	6	2	4	0	5	0.6	35	20.8	0	0	35	58.3333	0	0	0	0	14.2	22.4	19.2	30.1248	57.4	9.56667	27.2752	1	19.2	30.1248	n.a	n.a	n.a	n.a	n.a	n.a	2	2	0	0	1	0.609756	0.390244	0	0.609756	-0.609756
280	Lam tuyen	1	1	77	1		1	3	2	1	0	5	0.45	10	4.6	6	9.414	0.586	1.30222	0	0	0	0	5.4	0	6	9.414	11.5	3.83333	2.086	1	0	0	n.a	n.a	n.a	n.a	n.a	n.a	3	3	0	1	0	0.869565	0	0	-0.130435	0
281	Lam tuyen	1	1	40	1	8	1	5	2	3	0	5	1	100	28.4	55	86.295	13.705	13.705	0	0	0	0	71.6	8.4	59.8	93.8262	108.4	21.68	14.5738	1	4.8	7.5312	n.a	n.a	n.a	n.a	n.a	n.a	2	2	1	0.919732	0.0802676	0.922509	0.0774908	0	0.00277678	-0.00277678
282	Lam tuyen	1	1	39	0	9	1	4	2	2	0	5	0.7	110	37.7	30	47.07	62.93	89.9	0	0	0	0	72.3	4.2	30	47.07	114.2	28.55	67.13	1	0	0	n.a	n.a	n.a	n.a	n.a	n.a	2	2	0	1	0	0.963222	0.0367776	0	-0.0367776	0.0367776
283	Lam tuyen	1	1	47	0	11	0	4	2	2	0	5	1	60	41	30	47.07	12.93	12.93	0	0	0	0	19	4.2	32.4	50.8356	64.2	16.05	13.3644	1	2.4	3.7656	n.a	n.a	n.a	n.a	n.a	n.a	2	2	0	0.925926	0.0740741	0.934579	0.0654206	0	0.00865351	-0.00865351
284	Lam tuyen	1	1	42	1	9	1	5	2	3	0	5	2	70	50.5	45	70.605	-0.605	-0.3025	0	0	0	0	19.5	16.8	54.6	85.6674	86.8	17.36	1.1326	1	9.6	15.0624	n.a	n.a	n.a	n.a	n.a	n.a	2	2	0	0.824176	0.175824	0.806452	0.193548	0	-0.0177242	0.0177242
285	Lam tuyen	1	1	51	0		1	7	2	5	0	5	1	55	23.2	35	54.915	0.085	0.085	0	0	0	0	31.8	6.3	110.6	173.531	133.3	19.0429	-40.2314	1	3.6	5.6484	n.a	n.a	n.a	n.a	n.a	n.a	1	1	1	0.316456	0.0325497	0.412603	0.0472618	0	0.0961475	0.0147121
286	Lam tuyen	1	1	56	0		1	4	2	2	0	5	0	0	0	0	0	0		0	0	0	0	0	16.8	4.8	7.5312	21.8	5.45	14.2688	1	4.8	7.5312	n.a	n.a	n.a	n.a	n.a	n.a	2	0	0	0	1	0	0.770642	0	0	-0.229358
287	Lam tuyen	1	1	33	1	8	1	4	2	2	0	5	0.3	8	3.8	0	0	8	26.6667	8.7	13.6503	0	-13.6503	4.2	4.2	31.1	48.7959	32.2	8.05	-16.5959	1	2.4	3.7656	n.a	n.a	n.a	n.a	n.a	n.a	2	2	0	0	0.0771704	0.248447	0.130435	0	0.248447	0.0532644
288	hamasinh	0	0	39	1	9	1	5	3	2	0	5	2	50	17.64	40	62.76	-12.76	-6.38	8.7	13.6503	0	-13.6503	32.36	18.9	63.1	99.0039	68.9	13.78	-30.1039	1	14.4	22.5936	n.a	n.a	n.a	n.a	n.a	n.a	2	3	0	0.633914	0.228209	0.725689	0.274311	0	0.091775	0.0461014
289	hamasinh	0	0	33	1	3	0	6	2	4	0	5	2	65	28.84	25	39.225	25.775	12.8875	8.7	13.6503	0	-13.6503	36.16	16.8	43.3	67.9377	81.8	13.6333	13.8623	1	9.6	15.0624	n.a	n.a	n.a	n.a	n.a	n.a	2	2	1	0.577367	0.221709	0.794621	0.205379	0	0.217254	-0.01633
290	hamasinh	0	1	58	0	11	1	4	2	2	0	5	2.3	40	17.87	40	62.76	-22.76	-9.89565	0	0	0	0	22.13	0	50	78.45	80.8	20.2	2.35	1	0	0	n.a	n.a	n.a	n.a	n.a	n.a	2	2	0	0.8	0	0.49505	0	0	-0.30495	0
291	hamasinh	0	0	22	0	10	1	9	8	1	0	5	0.4	64	72	32	50.208	13.792	34.48	8.7	13.6503	0	-13.6503	-8	84	88.7	139.17	148	16.4444	8.8297	1	48	75.312	n.a	n.a	n.a	n.a	n.a	n.a	6	8	0	0.360767	0.54115	0.432432	0.567568	0	0.0716658	0.0264176
292	Ma Rang	0	0	65	1	5	1	9	5	4	0	5	1.2	600	222.68	300	470.7	129.3	107.75	8.7	13.6503	0	-13.6503	377.32	0	308.7	484.35	600	66.6667	115.65	1	0	0	n.a	n.a	n.a	n.a	n.a	n.a	4	5	1	0.971817	0	1	0	0	0.0281827	0
293	Ma Rang	0	0	20	0	12	1	7	5	2	0	5	1	210	169.85	150	235.35	-25.35	-25.35	0	0	0	0	40.15	0	150	235.35	210	30	-25.35	1	0	0	n.a	n.a	n.a	n.a	n.a	n.a	2	5	0	1	0	1	0	0	0	0
294	Ma Rang	0	1	20	0	9	0	2	1	1	0	5	0	0	0	0	0	0		0	0	0	0	0	28	16	25.104	28	14	2.896	1	16	25.104	n.a	n.a	n.a	n.a	n.a	n.a	1	1	0	0	1	0	1	0	0	0
295	Ma Rang	0	0	34	1	12	1	9	3	6	0	5	0.65	100	99.34	50	78.45	21.55	33.1538	0	0	0	0	0.66	0	50	78.45	100	11.1111	21.55	1	0	0	n.a	n.a	n.a	n.a	n.a	n.a	3	3	0	1	0	1	0	0	0	0
296	Ma Rang	0	1	47	1		1	6	4	2	0	5	0.4	120	80.45	96	150.624	-30.624	-76.56	0	0	0	0	39.55	8.4	100.8	158.155	128.4	21.4	-29.7552	1	4.8	7.5312	n.a	n.a	n.a	n.a	n.a	n.a	2	4	0	0.952381	0.047619	0.934579	0.0654206	0	-0.0178015	0.0178015
297	Lac Lam	0	1	54	1		1	2	2	0	0	5	1.2	220	103.26	155	243.195	-23.195	-19.3292	0	0	0	0	116.74	0	155	243.195	220	110	-23.195	1	0	0	n.a	n.a	n.a	n.a	n.a	n.a	2	2	1	1	0	1	0	1	0	0
298	Ma Rang	0	0	46	1		1	4	4	0	0	5	0.67	120	85.52	100	156.9	-36.9	-55.0746	0	0	0	0	34.48	2.8	101.6	159.41	122.8	30.7	-36.6104	1	1.6	2.5104	n.a	n.a	n.a	n.a	n.a	n.a	2	2	0	0.984252	0.015748	0.977199	0.0228013	0	-0.00705327	0.00705327
299	Ma Rang	0	0	70	1	0	1	8	6	2	0	5	1.5	210	67.1	168	263.592	-53.592	-35.728	0	0	0	0	142.9	0	170.88	268.111	212.88	26.61	-55.2307	1	0	0	n.a	n.a	n.a	n.a	n.a	n.a	3	6	0	0.983146	0	0.986471	0	0	0.00332518	0
300	Ma Rang	0	0	46	1	0	1	6	6	0	0	5	0.6	45	38.4	30	47.07	-2.07	-3.45	0	0	0	0	6.6	4.2	32.4	50.8356	49.2	8.2	-1.6356	1	2.4	3.7656	n.a	n.a	n.a	n.a	n.a	n.a	3	6	0	0.925926	0.0740741	0.914634	0.0853659	0	-0.0112918	0.0112918
301	Ma Rang	0	0	43	0	2	1	5	3	2	0	5	0.5	125	55.76	75	117.675	7.325	14.65	0	0	0	0	69.24	12.6	79.8	125.206	137.6	27.52	12.3938	1	4.8	7.5312	n.a	n.a	n.a	n.a	n.a	n.a	2	3	1	0.93985	0.0601504	0.90843	0.0915698	0	-0.0314194	0.0314194
302	Ma Rang	0	0	42	0	8	1	4	2	2	0	5	0.5	150	98.4	85	133.365	16.635	33.27	0	0	0	0	51.6	7	89	139.641	161.6	40.4	21.959	1	4	6.276	n.a	n.a	n.a	n.a	n.a	n.a	2	2	1	0.955056	0.0449438	0.928218	0.0433168	0	-0.0268384	-0.00162699
303	Ma Rang	0	0	50	0	0	1	7	4	3	0	5	0.5	48	62.8	18	28.242	19.758	39.516	0	0	0	0	-14.8	0	18	28.242	50.88	7.26857	22.638	1	0	0	n.a	n.a	n.a	n.a	n.a	n.a	2	4	0	1	0	0.943396	0	0	-0.0566038	0
[truncated: 4 more columns]
